# Supplementary material for: Bumblebee social learning outcomes correlate with their flower-facing behaviour
Source: Anim Cogn. 2024 Nov 26;27(1):80. doi: 10.1007/s10071-024-01918-x (PMC11599322; doi:10.1007/s10071-024-01918-x)
Supplement: Supplementary file 2 — Supplementary Material 2 [file 10071_2024_1918_MOESM2_ESM.csv]

bee_ID	group	frame	ob_head_x	ob_head_y	ob_head_likelihood	ob_thorax_x	ob_thorax_y	ob_thorax_likelihood	de_thorax_x	de_thorax_y	de_thorax_likelihood
1	Yellow	0	-1	-1	-1	-1	-1	-1	-1	-1	-1
1	Yellow	1	-1	-1	-1	-1	-1	-1	-1	-1	-1
1	Yellow	2	-1	-1	-1	-1	-1	-1	-1	-1	-1
1	Yellow	3	-1	-1	-1	-1	-1	-1	-1	-1	-1
1	Yellow	4	-1	-1	-1	-1	-1	-1	-1	-1	-1
1	Yellow	5	-1	-1	-1	-1	-1	-1	-1	-1	-1
1	Yellow	6	-1	-1	-1	-1	-1	-1	-1	-1	-1
1	Yellow	7	-1	-1	-1	-1	-1	-1	-1	-1	-1
1	Yellow	8	-1	-1	-1	-1	-1	-1	-1	-1	-1
1	Yellow	9	-1	-1	-1	-1	-1	-1	-1	-1	-1
1	Yellow	10	-1	-1	-1	-1	-1	-1	-1	-1	-1
1	Yellow	11	-1	-1	-1	-1	-1	-1	-1	-1	-1
1	Yellow	12	-1	-1	-1	-1	-1	-1	-1	-1	-1
1	Yellow	13	-1	-1	-1	-1	-1	-1	-1	-1	-1
1	Yellow	14	-1	-1	-1	-1	-1	-1	-1	-1	-1
1	Yellow	15	-1	-1	-1	-1	-1	-1	-1	-1	-1
1	Yellow	16	-1	-1	-1	-1	-1	-1	-1	-1	-1
1	Yellow	17	-1	-1	-1	-1	-1	-1	-1	-1	-1
1	Yellow	18	-1	-1	-1	-1	-1	-1	-1	-1	-1
1	Yellow	19	-1	-1	-1	-1	-1	-1	-1	-1	-1
1	Yellow	20	-1	-1	-1	-1	-1	-1	-1	-1	-1
1	Yellow	21	-1	-1	-1	-1	-1	-1	-1	-1	-1
1	Yellow	22	-1	-1	-1	-1	-1	-1	-1	-1	-1
1	Yellow	23	-1	-1	-1	-1	-1	-1	-1	-1	-1
1	Yellow	24	-1	-1	-1	-1	-1	-1	-1	-1	-1
1	Yellow	25	-1	-1	-1	-1	-1	-1	-1	-1	-1
1	Yellow	26	-1	-1	-1	-1	-1	-1	-1	-1	-1
1	Yellow	27	-1	-1	-1	-1	-1	-1	-1	-1	-1
1	Yellow	28	-1	-1	-1	-1	-1	-1	-1	-1	-1
1	Yellow	29	-1	-1	-1	-1	-1	-1	-1	-1	-1
1	Yellow	30	-1	-1	-1	-1	-1	-1	-1	-1	-1
1	Yellow	31	-1	-1	-1	-1	-1	-1	-1	-1	-1
1	Yellow	32	-1	-1	-1	-1	-1	-1	-1	-1	-1
1	Yellow	33	-1	-1	-1	-1	-1	-1	-1	-1	-1
1	Yellow	34	-1	-1	-1	-1	-1	-1	-1	-1	-1
1	Yellow	35	-1	-1	-1	-1	-1	-1	-1	-1	-1
1	Yellow	36	-1	-1	-1	-1	-1	-1	-1	-1	-1
1	Yellow	37	-1	-1	-1	-1	-1	-1	-1	-1	-1
1	Yellow	38	-1	-1	-1	-1	-1	-1	-1	-1	-1
1	Yellow	39	-1	-1	-1	-1	-1	-1	-1	-1	-1
1	Yellow	40	-1	-1	-1	-1	-1	-1	-1	-1	-1
1	Yellow	41	-1	-1	-1	-1	-1	-1	-1	-1	-1
1	Yellow	42	-1	-1	-1	-1	-1	-1	-1	-1	-1
1	Yellow	43	-1	-1	-1	-1	-1	-1	-1	-1	-1
1	Yellow	44	-1	-1	-1	-1	-1	-1	-1	-1	-1
1	Yellow	45	-1	-1	-1	-1	-1	-1	-1	-1	-1
1	Yellow	46	-1	-1	-1	-1	-1	-1	-1	-1	-1
1	Yellow	47	-1	-1	-1	-1	-1	-1	-1	-1	-1
1	Yellow	48	-1	-1	-1	-1	-1	-1	-1	-1	-1
1	Yellow	49	-1	-1	-1	-1	-1	-1	-1	-1	-1
1	Yellow	50	-1	-1	-1	-1	-1	-1	-1	-1	-1
1	Yellow	51	-1	-1	-1	-1	-1	-1	-1	-1	-1
1	Yellow	52	-1	-1	-1	-1	-1	-1	-1	-1	-1
1	Yellow	53	-1	-1	-1	-1	-1	-1	-1	-1	-1
1	Yellow	54	-1	-1	-1	-1	-1	-1	-1	-1	-1
1	Yellow	55	-1	-1	-1	-1	-1	-1	-1	-1	-1
1	Yellow	56	-1	-1	-1	-1	-1	-1	-1	-1	-1
1	Yellow	57	-1	-1	-1	-1	-1	-1	-1	-1	-1
1	Yellow	58	-1	-1	-1	-1	-1	-1	-1	-1	-1
1	Yellow	59	-1	-1	-1	-1	-1	-1	-1	-1	-1
1	Yellow	60	-1	-1	-1	-1	-1	-1	-1	-1	-1
1	Yellow	61	-1	-1	-1	-1	-1	-1	-1	-1	-1
1	Yellow	62	-1	-1	-1	-1	-1	-1	-1	-1	-1
1	Yellow	63	-1	-1	-1	-1	-1	-1	-1	-1	-1
1	Yellow	64	-1	-1	-1	-1	-1	-1	-1	-1	-1
1	Yellow	65	-1	-1	-1	-1	-1	-1	-1	-1	-1
1	Yellow	66	-1	-1	-1	-1	-1	-1	-1	-1	-1
1	Yellow	67	-1	-1	-1	-1	-1	-1	-1	-1	-1
1	Yellow	68	-1	-1	-1	-1	-1	-1	-1	-1	-1
1	Yellow	69	-1	-1	-1	-1	-1	-1	-1	-1	-1
1	Yellow	70	-1	-1	-1	-1	-1	-1	-1	-1	-1
1	Yellow	71	-1	-1	-1	-1	-1	-1	-1	-1	-1
1	Yellow	72	-1	-1	-1	-1	-1	-1	-1	-1	-1
1	Yellow	73	-1	-1	-1	-1	-1	-1	-1	-1	-1
1	Yellow	74	-1	-1	-1	-1	-1	-1	-1	-1	-1
1	Yellow	75	-1	-1	-1	-1	-1	-1	-1	-1	-1
1	Yellow	76	-1	-1	-1	-1	-1	-1	-1	-1	-1
1	Yellow	77	-1	-1	-1	-1	-1	-1	-1	-1	-1
1	Yellow	78	19.476	257.38	1	22.224	251.774	1	468.413	60.211	1
1	Yellow	79	20.579	257.934	1	22.8	252.071	1	469.548	60.786	1
1	Yellow	80	21.636	259.382	1	21.905	252.023	1	469.971	60.523	1
1	Yellow	81	21.989	260.816	1	21.512	251.94	1	469.812	60.694	1
1	Yellow	82	20.781	260.512	1	21.142	253.492	1	470.558	60.544	1
1	Yellow	83	19.792	259.563	1	20.399	253.617	1	471.202	60.845	1
1	Yellow	84	18.727	259.296	1	19.979	252.352	1	471.143	61.536	1
1	Yellow	85	18.491	258.276	1	20.311	250.959	1	470.731	63.482	1
1	Yellow	86	18.993	258.298	1	21.364	251.6	1	469.713	64.426	1
1	Yellow	87	19.743	258.217	1	21.556	251.205	1	470.325	64.902	1
1	Yellow	88	20.997	258.376	1	22.911	251.427	1	470.906	66.151	1
1	Yellow	89	23.455	259.541	1	25.8	251.27	1	471.558	67.419	1
1	Yellow	90	22.681	259.37	1	25.576	250.881	1	472.03	67.931	1
1	Yellow	91	23.405	259.237	1	25.684	251.624	1	472.94	64.972	1
1	Yellow	92	22.545	259.527	1	25.499	251.492	1	472.816	65.405	1
1	Yellow	93	21.737	259.79	1	25.329	252.109	1	474.06	67.788	1
1	Yellow	94	21.428	260.276	1	25.526	252.456	1	475.454	69.281	1
1	Yellow	95	23.22	260.535	1	26.089	253.344	1	475.332	69.91	1
1	Yellow	96	23.693	261.707	1	26.481	253.524	1	475.383	69.905	1
1	Yellow	97	23.868	261.796	1	27.264	254.258	1	475.482	70.361	1
1	Yellow	98	24.071	260.679	1	26.987	253.451	1	475.05	70.25	1
1	Yellow	99	25.342	261.371	1	27.974	252.636	1	475.208	70.511	1
1	Yellow	100	28.153	259.736	1	29.66	250.773	1	475.423	70.466	1
1	Yellow	101	30.679	255.727	1	32.514	252.091	1	475.454	70.104	1
1	Yellow	102	30.795	254.915	1	34.019	247.719	1	475.404	69.677	1
1	Yellow	103	31.291	254.191	1	34.68	248.369	1	474.368	69.78	1
1	Yellow	104	30.939	253.214	1	34.975	246.218	1	474.352	68.898	1
1	Yellow	105	31.405	251.844	1	34.71	246.174	1	474.058	69.396	1
1	Yellow	106	31.808	249.58	1	35.793	243.41	1	474.402	69.163	1
1	Yellow	107	32.027	248.465	1	35.946	243.141	1	475.143	69.727	1
1	Yellow	108	31.312	247.379	1	35.927	242.654	1	475.129	69.846	1
1	Yellow	109	30.893	247.58	1	35.263	243.087	1	475.283	70.165	1
1	Yellow	110	31.456	247.017	1	35.299	241.913	1	474.737	70.016	1
1	Yellow	111	31.522	246.892	1	34.834	241.496	1	474.284	69.857	1
1	Yellow	112	29.907	247.893	1	34.4	241.672	1	474.203	68.159	1
1	Yellow	113	29.533	247.195	1	33.979	241.444	1	474.216	66.811	1
1	Yellow	114	29.322	246.431	1	33.679	241.312	1	474.39	65.35	1
1	Yellow	115	29.346	245.325	1	33.113	239.572	1	472.718	64.164	1
1	Yellow	116	28.849	244.729	1	31.35	237.334	1	473.651	62.706	1
1	Yellow	117	29.287	242.505	1	32.522	239.416	1	473.945	60.535	1
1	Yellow	118	26.822	243.149	1	30.275	238.793	1	475.361	57.011	1
1	Yellow	119	24.144	241.078	1	29.007	237.902	1	474.359	54.326	1
1	Yellow	120	21.697	241.909	1	27.995	237.622	1	476.053	50.549	1
1	Yellow	121	21.128	241.327	1	27.448	237.278	1	477.921	46.535	1
1	Yellow	122	19.735	240.645	1	26.982	236.399	1	480.016	43.878	1
1	Yellow	123	20.301	238.699	1	26.504	236.356	1	479.862	43.651	1
1	Yellow	124	20.556	238.868	1	26.715	236.835	1	479.761	44.393	1
1	Yellow	125	21.343	239.935	1	27.383	236.608	1	479.778	45.106	1
1	Yellow	126	21.767	237.522	1	27.977	235.181	1	479.605	47.626	1
1	Yellow	127	21.767	236.181	1	27.825	234.335	1	475.899	49.411	1
1	Yellow	128	22.776	234.353	1	28.061	233.312	1	474.807	49.608	1
1	Yellow	129	22.324	234.227	1	28.115	232.527	1	474.799	50.253	1
1	Yellow	130	21.748	233.659	1	27.918	233.677	1	475.844	50.316	1
1	Yellow	131	-1	-1	-1	-1	-1	-1	-1	-1	-1
1	Yellow	132	-1	-1	-1	-1	-1	-1	-1	-1	-1
1	Yellow	133	-1	-1	-1	-1	-1	-1	-1	-1	-1
1	Yellow	134	-1	-1	-1	-1	-1	-1	-1	-1	-1
1	Yellow	135	-1	-1	-1	-1	-1	-1	-1	-1	-1
1	Yellow	136	-1	-1	-1	-1	-1	-1	-1	-1	-1
1	Yellow	137	-1	-1	-1	-1	-1	-1	-1	-1	-1
1	Yellow	138	-1	-1	-1	-1	-1	-1	-1	-1	-1
1	Yellow	139	-1	-1	-1	-1	-1	-1	-1	-1	-1
1	Yellow	140	-1	-1	-1	-1	-1	-1	-1	-1	-1
1	Yellow	141	-1	-1	-1	-1	-1	-1	-1	-1	-1
1	Yellow	142	-1	-1	-1	-1	-1	-1	-1	-1	-1
1	Yellow	143	-1	-1	-1	-1	-1	-1	-1	-1	-1
1	Yellow	144	-1	-1	-1	-1	-1	-1	-1	-1	-1
1	Yellow	145	-1	-1	-1	-1	-1	-1	-1	-1	-1
1	Yellow	146	-1	-1	-1	-1	-1	-1	-1	-1	-1
1	Yellow	147	-1	-1	-1	-1	-1	-1	-1	-1	-1
1	Yellow	148	-1	-1	-1	-1	-1	-1	-1	-1	-1
1	Yellow	149	-1	-1	-1	-1	-1	-1	-1	-1	-1
1	Yellow	150	-1	-1	-1	-1	-1	-1	-1	-1	-1
1	Yellow	151	-1	-1	-1	-1	-1	-1	-1	-1	-1
1	Yellow	152	-1	-1	-1	-1	-1	-1	-1	-1	-1
1	Yellow	153	-1	-1	-1	-1	-1	-1	-1	-1	-1
1	Yellow	154	-1	-1	-1	-1	-1	-1	-1	-1	-1
1	Yellow	155	-1	-1	-1	-1	-1	-1	-1	-1	-1
1	Yellow	156	-1	-1	-1	-1	-1	-1	-1	-1	-1
1	Yellow	157	-1	-1	-1	-1	-1	-1	-1	-1	-1
1	Yellow	158	-1	-1	-1	-1	-1	-1	-1	-1	-1
1	Yellow	159	-1	-1	-1	-1	-1	-1	-1	-1	-1
1	Yellow	160	-1	-1	-1	-1	-1	-1	-1	-1	-1
1	Yellow	161	-1	-1	-1	-1	-1	-1	-1	-1	-1
1	Yellow	162	-1	-1	-1	-1	-1	-1	-1	-1	-1
1	Yellow	163	37.188	201.16	1	44.018	204.807	1	552.177	79.515	1
1	Yellow	164	41.599	198.004	1	50.864	199.482	1	554.015	80.95	1
1	Yellow	165	47.338	196.576	1	52.811	197.23	1	552.191	84.647	1
1	Yellow	166	49.521	194.191	1	56.027	195.623	1	549.836	85.792	1
1	Yellow	167	50.544	189.803	1	56.384	192.114	1	545.966	89.93	1
1	Yellow	168	52.33	188.751	1	60.776	190.632	1	543.34	93.078	1
1	Yellow	169	52.733	186.601	1	59.862	189.413	1	538.3	96.877	1
1	Yellow	170	53.705	183.909	1	60.197	188.274	1	534.357	101.344	1
1	Yellow	171	54.97	182.592	1	61.634	187.648	1	530.285	106.129	1
1	Yellow	172	55.639	182.083	1	61.318	187.285	1	527.608	108.136	1
1	Yellow	173	56.501	181.603	1	61.885	187.045	1	523.298	111.785	1
1	Yellow	174	57.029	177.758	1	60.451	181.311	1	518.64	116.063	1
1	Yellow	175	57.396	176.062	1	61.101	179.674	1	513.236	118.215	1
1	Yellow	176	56.881	175.758	1	59.686	180.468	1	510.041	119.773	1
1	Yellow	177	56.86	176.6	1	58.748	180.739	1	504.89	122.263	1
1	Yellow	178	54.41	175.735	1	57.243	181.567	1	499.962	122.838	1
1	Yellow	179	51.992	175.32	1	55.702	181.215	1	495.996	122.01	1
1	Yellow	180	53.58	176.49	1	55.361	181.657	1	495.584	124.539	1
1	Yellow	181	52.562	177.271	1	55.531	181.998	1	492.486	125.454	1
1	Yellow	182	52.895	177.331	1	53.554	181.218	1	490.136	125.061	1
1	Yellow	183	52.406	177.011	1	53.614	181.511	1	486.855	124.176	1
1	Yellow	184	52.921	176.93	1	54.84	181.435	1	485.795	123.493	1
1	Yellow	185	52.713	177.193	1	54.022	182.184	1	484.683	122.981	1
1	Yellow	186	51.361	177.201	1	55.011	187.014	1	484.084	121.907	1
1	Yellow	187	51.14	176.744	1	53.87	186.915	1	483.637	122.056	1
1	Yellow	188	50.723	176.795	1	50.302	183.287	1	482.132	122.312	1
1	Yellow	189	49.222	176.389	1	50.058	183.14	1	480.456	123.368	1
1	Yellow	190	45.755	176.515	1	49.321	181.532	1	479.044	125.492	1
1	Yellow	191	42.469	176.349	1	43.98	181.131	1	481.2	127.794	1
1	Yellow	192	42.306	175.723	1	43.652	181.344	1	475.638	130.959	1
1	Yellow	193	43.27	174.802	1	42.393	181.181	1	472.407	133.577	1
1	Yellow	194	43.989	173.681	1	42.038	179.835	1	469.843	137.865	1
1	Yellow	195	44.14	172.824	1	41.827	179.421	1	468.498	141.015	1
1	Yellow	196	44.85	172.766	1	42.188	179.354	1	467.634	144.996	1
1	Yellow	197	45.093	171.788	1	42.382	179.712	1	467.359	150.104	1
1	Yellow	198	44.523	170.965	1	43.408	179.323	1	466.998	153.606	1
1	Yellow	199	45.917	171.004	1	45.676	172.543	1	467.674	155.456	1
1	Yellow	200	44.093	168.665	1	45.987	172.64	1	469.754	156.514	1
1	Yellow	201	43.541	166.175	1	43.638	171.863	1	472.123	159.564	1
1	Yellow	202	43.157	162.299	1	43.442	170.642	1	473.401	159.051	1
1	Yellow	203	44.313	157.382	1	43.626	164.488	1	477.42	161.656	1
1	Yellow	204	45.253	155.426	1	45.165	162.929	1	480.925	161.816	1
1	Yellow	205	45.147	151.295	1	50.959	157.073	1	482.986	163.547	1
1	Yellow	206	47.114	150.68	1	50.435	157.017	1	486.623	166.802	1
1	Yellow	207	48.985	147.508	1	52.583	156.468	1	492.301	169.924	1
1	Yellow	208	50.692	144.839	1	51.308	151.682	1	495.234	172.213	1
1	Yellow	209	52.571	144.648	1	53.178	150.971	1	496.85	172.539	1
1	Yellow	210	52.612	141.755	1	55.289	148.886	1	500.789	172.87	1
1	Yellow	211	59.11	141.651	1	57.978	148.028	1	505.262	178.03	1
1	Yellow	212	61.43	140.829	1	58.838	147.451	1	507.243	179.09	1
1	Yellow	213	63.989	136.529	1	67.728	145.704	1	509.132	180.325	1
1	Yellow	214	68.321	135.892	1	68.364	143.523	1	510.81	184.345	1
1	Yellow	215	72.829	135.374	1	73.469	140.893	1	515.683	187.165	1
1	Yellow	216	75.674	129.554	1	73.582	135.882	1	516.371	190.025	1
1	Yellow	217	79.388	123.907	1	75.522	129.229	1	518.242	194.086	1
1	Yellow	218	83.655	120.525	1	82.706	127.646	1	519.602	197.199	1
1	Yellow	219	83.611	118.572	1	83.107	126.833	1	521.358	200.807	1
1	Yellow	220	83.931	115.553	1	81.891	124.422	1	524.014	204.316	1
1	Yellow	221	83.163	113.924	1	82.784	122.851	1	526.113	207.838	1
1	Yellow	222	82.889	113.557	1	81.39	119.051	1	525.107	208.236	1
1	Yellow	223	83.107	113.249	1	81.981	118.733	1	526.738	211.847	1
1	Yellow	224	82.509	114.008	1	81.426	118.989	1	528.593	213.205	1
1	Yellow	225	82.009	114.339	1	82.257	119.26	1	528.713	214.051	1
1	Yellow	226	81.926	114.994	1	83.461	123.025	1	529.168	215.116	1
1	Yellow	227	83.426	114.305	1	84.663	123.112	1	529.827	216.742	1
1	Yellow	228	84.357	113.897	1	86.408	122.129	1	529.192	217.904	1
1	Yellow	229	84.982	113.123	1	84.118	119.287	1	530.138	218.576	1
1	Yellow	230	83.121	109.273	1	85.303	117.028	1	530.677	220.579	1
1	Yellow	231	83.088	107.518	1	85.307	114.917	1	528.677	222.374	1
1	Yellow	232	84.108	105.125	1	86.821	112.73	1	528.063	223.802	1
1	Yellow	233	85.96	102.595	1	90.132	110.717	1	526.454	225.481	1
1	Yellow	234	88.877	102.844	1	89.794	107.617	1	525.53	226.586	1
1	Yellow	235	89.825	99.498	1	89.626	106.759	1	524.742	228.322	1
1	Yellow	236	89.032	96.128	1	89.349	103.176	1	523.114	229.587	1
1	Yellow	237	91.687	93.893	1	89.001	100.344	1	521.687	230.659	1
1	Yellow	238	91.471	93.376	1	89.334	99.649	1	520.649	230.28	1
1	Yellow	239	91.375	92.24	1	90.044	98.654	1	518.529	232.329	1
1	Yellow	240	91.126	92.077	1	89.966	98.763	1	516.569	233.306	1
1	Yellow	241	90.553	92.427	1	90.306	98.593	1	515.11	233.753	1
1	Yellow	242	89.304	92.703	1	89.716	98.184	1	513.621	233.911	1
1	Yellow	243	85.418	91.162	1	89.131	97.684	1	515.349	234.732	1
1	Yellow	244	84.327	89.902	1	85.92	96.027	1	512.055	237.716	1
1	Yellow	245	83.322	86.855	1	88.431	94.041	1	507.296	240.094	1
1	Yellow	246	81.334	85.174	1	86.836	94.123	1	506.063	243.798	1
1	Yellow	247	78.87	85.908	1	85.271	92.551	1	503.902	246.366	1
1	Yellow	248	77.951	86.523	1	83.933	91.689	1	502.24	250.338	1
1	Yellow	249	77.397	84.609	1	83.577	87.54	1	500.518	252.728	1
1	Yellow	250	75.874	85.18	1	82.621	86.075	1	499.624	258.196	1
1	Yellow	251	74.234	85.565	1	81.844	85.987	1	496.489	262.674	1
1	Yellow	252	73.457	86.45	1	80.14	85.85	1	496.541	263.652	1
1	Yellow	253	73.184	88.406	1	81.312	85.637	1	494.81	267.319	1
1	Yellow	254	75.399	88.84	1	84.803	87.761	1	492.097	271.99	1
1	Yellow	255	76.512	90.71	1	84.701	87.785	1	491.432	272.688	1
1	Yellow	256	76.548	90.454	1	84.463	88.428	1	486.754	275.945	1
1	Yellow	257	78.296	90.932	1	85.781	87.702	1	485.54	277.425	1
1	Yellow	258	77.69	90.088	1	85.639	86.475	1	485.269	280.353	1
1	Yellow	259	74.931	89.568	1	82.246	86.726	1	483.7	282.977	1
1	Yellow	260	73.457	88.964	1	81.201	86.956	1	482.933	285.471	1
1	Yellow	261	71.125	89.452	1	79.574	84.91	1	484.015	292.337	1
1	Yellow	262	68.87	90.998	1	77.538	85.883	1	483.451	294.348	1
1	Yellow	263	66.139	90.013	1	75.104	86.78	1	483.107	297.423	1
1	Yellow	264	64.691	90.379	1	72.477	87.301	1	484.154	299.639	1
1	Yellow	265	61.971	92.074	1	69.271	89.492	1	484.858	301.63	1
1	Yellow	266	60.494	91.792	1	68.169	89.304	1	484.231	304.149	1
1	Yellow	267	57.998	92.628	1	66.789	88.204	1	483.772	308.295	1
1	Yellow	268	57.267	92.619	1	65.281	91.99	1	483.998	309.65	1
1	Yellow	269	57.111	93.435	1	64.292	92.018	1	482.777	309.956	1
1	Yellow	270	56.51	94.152	1	63.461	89.194	1	480.262	308.234	1
1	Yellow	271	56.45	94.829	1	62.863	89.885	1	478.824	307.793	1
1	Yellow	272	55.71	93.857	1	62.379	89.778	1	475.382	306.62	1
1	Yellow	273	54.784	95.97	1	60.605	89.664	1	471.421	306.67	1
1	Yellow	274	53.883	95.911	1	59.381	89.623	1	466.531	303.036	1
1	Yellow	275	53.097	96.999	1	58.288	90.3	1	462.884	302.581	1
1	Yellow	276	53.456	99.029	1	59.757	92.263	1	457.865	304.352	1
1	Yellow	277	53.353	100.684	1	59.61	93.414	1	450.774	302.065	1
1	Yellow	278	53.821	103.059	1	59.865	97.175	1	446.577	301.389	1
1	Yellow	279	53.982	104.374	1	59.008	98.775	1	441.179	301.95	1
1	Yellow	280	52.735	104.102	1	57.608	99.533	1	438.183	303.108	1
1	Yellow	281	50.186	104.315	1	55.12	99.247	1	435.895	302.951	1
1	Yellow	282	46.768	105.933	1	53.024	101.537	1	435.587	303.306	1
1	Yellow	283	45.906	107.991	1	51.773	101.419	1	435.715	304.771	1
1	Yellow	284	43.792	109.651	1	51.221	101.691	1	435.469	306.125	1
1	Yellow	285	42.292	111.066	1	44.92	103.335	1	435.495	306.93	1
1	Yellow	286	41.641	112.331	1	44.67	105.322	1	435.732	309.008	1
1	Yellow	287	40.582	114.068	1	43.474	106.901	1	435.318	310.441	1
1	Yellow	288	39.056	114.708	1	42.925	108.523	1	435.239	311.104	1
1	Yellow	289	37.947	116.618	1	43.055	109.934	1	435.516	312.932	1
1	Yellow	290	38.154	119.331	1	43.327	114.31	1	435.031	313.528	1
1	Yellow	291	38.082	122.222	1	42.192	116.465	1	434.829	313.662	1
1	Yellow	292	36.901	123.9	1	40.904	117.762	1	435.039	313.896	1
1	Yellow	293	36.794	127.259	1	41.669	121.359	1	435.055	315.132	1
1	Yellow	294	35.524	129.104	1	40.107	124.336	1	434.567	316.697	1
1	Yellow	295	34.867	130.863	1	38.301	124.781	1	435.057	317.352	1
1	Yellow	296	34.627	134.407	1	35.581	126.998	1	434.61	317.317	1
1	Yellow	297	34.19	137.088	1	37.642	130.622	1	432.865	316.632	1
1	Yellow	298	35.719	137.543	1	39.206	131.309	1	432.741	317.632	1
1	Yellow	299	36.272	140.681	1	38.219	132.755	1	432.462	319.34	1
1	Yellow	300	35.711	143.181	1	38.41	134.595	1	431.936	320.531	1
1	Yellow	301	34.619	145.581	1	36.643	138.922	1	431.474	320.558	1
1	Yellow	302	33.012	147.962	1	34.613	142.635	1	431.293	320.127	1
1	Yellow	303	31.303	150.328	1	33.828	144.871	1	431.373	320.319	1
1	Yellow	304	30.167	151.426	1	36.374	147.589	1	431.503	320.56	1
1	Yellow	305	30.569	152.468	1	36.07	148.512	1	431.563	320.864	1
1	Yellow	306	32.128	154.631	1	38.1	148.659	1	431.814	321.431	1
1	Yellow	307	33.372	157.437	1	38.806	150.35	1	431.232	322.103	1
1	Yellow	308	34.076	158.921	1	38.973	151.474	1	428.799	321.509	1
1	Yellow	309	36.464	159.878	1	40.501	154.274	1	426.936	320.75	1
1	Yellow	310	39.085	161.113	1	41.694	156.928	1	426.061	321.074	1
1	Yellow	311	40.124	162.389	1	42.74	157.21	1	427.013	321.565	1
1	Yellow	312	42.676	163.387	1	44.593	157.117	1	425.59	320.86	1
1	Yellow	313	44.977	164.098	1	48.082	159.995	1	423.628	319.521	1
1	Yellow	314	48.012	165.466	1	51.076	160.505	1	422.053	319.724	1
1	Yellow	315	49.032	167.708	1	55.217	162.191	1	421.401	318.512	1
1	Yellow	316	51.59	170.089	1	56.339	164.288	1	420.753	318.475	1
1	Yellow	317	52.75	172.715	1	56.865	166.286	1	420.14	318.813	1
1	Yellow	318	56.257	175.852	1	59.402	169.75	1	419.414	318.469	1
1	Yellow	319	58.791	178.505	1	61.351	171.745	1	417.554	319.01	1
1	Yellow	320	60.601	180.848	1	66.447	175.107	1	417.656	319.274	1
1	Yellow	321	61.984	183.843	1	67.535	179.326	1	417.07	318.725	1
1	Yellow	322	63.288	187.39	1	70.15	181.081	1	415.773	319.175	1
1	Yellow	323	64.847	190.596	1	71.169	181.799	1	414.988	320.071	1
1	Yellow	324	68.165	191.796	1	74.229	186.062	1	414.477	319.989	1
1	Yellow	325	70.846	195.318	1	75.774	188.848	1	413.183	319.981	1
1	Yellow	326	72.604	199.911	1	77.036	190.016	1	411.522	319.576	1
1	Yellow	327	74.316	201.59	1	82.556	197.615	1	411.223	320.344	1
1	Yellow	328	74.778	204.043	1	83.206	198.905	1	410.284	320.791	1
1	Yellow	329	75.869	206.378	1	82.377	204.327	1	410.777	321.883	1
1	Yellow	330	79.694	210	1	84.015	205.656	1	410.504	322.292	1
1	Yellow	331	79.849	213.156	1	85.223	208.891	1	410.405	322.046	1
1	Yellow	332	79.504	216.589	1	86.72	211.462	1	409.027	322.003	1
1	Yellow	333	80.538	219.938	1	89.366	215.208	1	408.706	320.523	1
1	Yellow	334	81.077	224.165	1	90.087	219.955	1	405.517	319.203	1
1	Yellow	335	83.328	228.961	1	91.285	221.27	1	404.001	318.724	1
1	Yellow	336	82.834	232.631	1	89.756	228.452	1	402.606	317.551	1
1	Yellow	337	82.36	235.572	1	89.98	231.547	1	401.479	315.119	1
1	Yellow	338	81.671	237.069	1	90.344	233.409	1	401.242	315.936	1
1	Yellow	339	82.953	239.756	1	90.51	235.931	1	398.894	315.546	1
1	Yellow	340	85.508	244.142	1	91.633	237.932	1	396.951	315.237	1
1	Yellow	341	86.522	248.054	1	94.116	243.439	1	395.888	314.539	1
1	Yellow	342	87.506	250.82	1	92.922	246.383	1	394.909	314.033	1
1	Yellow	343	87.165	254.323	1	91.072	248.764	1	394.432	313.992	1
1	Yellow	344	86.457	255.376	1	91.569	250.295	1	394.129	314.706	1
1	Yellow	345	85.874	257.125	1	91.079	252.171	1	393.451	315.544	1
1	Yellow	346	83.827	258.589	1	90.889	252.203	1	392.934	316.466	1
1	Yellow	347	80.225	257.824	1	86.787	253.053	1	392.635	317.512	1
1	Yellow	348	78.672	255.731	1	83.783	252.041	1	391.229	317.7	1
1	Yellow	349	71.857	253.374	1	77.085	249.577	1	391.747	318.802	1
1	Yellow	350	67.195	250.669	1	75.918	248.78	1	391.641	320.772	1
1	Yellow	351	63.683	248.461	1	71.869	245.473	1	391.235	321.042	1
1	Yellow	352	64.056	246.528	1	69.972	243.765	1	391.11	321.234	1
1	Yellow	353	58.217	245.271	1	62.812	241.489	1	391.829	322.119	1
1	Yellow	354	54.505	243.92	1	59.396	240.546	1	391.736	322.342	1
1	Yellow	355	50.951	243.974	1	55.129	240.26	1	391.871	322.55	1
1	Yellow	356	48.967	244.526	1	53.591	242.594	1	392.123	322.974	1
1	Yellow	357	48.218	245.923	1	51.147	241.829	1	391.878	322.706	1
1	Yellow	358	46.798	246.963	1	49.869	241.82	1	391.563	322.236	1
1	Yellow	359	43.412	248.338	1	45.512	242.917	1	391.053	321.632	1
1	Yellow	360	41.271	250.365	1	44.297	244.847	1	391.183	320.932	1
1	Yellow	361	40.3	251.21	1	43.375	246.118	1	390.158	320.562	1
1	Yellow	362	39.398	251.117	1	42.797	246.596	1	389.25	322.087	1
1	Yellow	363	39.073	251.297	1	42.109	246.963	1	388.435	322.979	1
1	Yellow	364	38.789	252.41	1	41.338	247.08	1	388.727	323.728	1
1	Yellow	365	38.488	252.993	1	41.46	247.548	1	388.655	323.903	1
1	Yellow	366	38.779	253.005	1	41.243	247.52	1	388.337	323.51	1
1	Yellow	367	38.447	253.434	1	41.22	248.198	1	388.347	324.122	1
1	Yellow	368	37.97	253.131	1	39.741	248.263	1	388.044	324.47	1
1	Yellow	369	37.2	254.261	1	39.459	249.383	1	387.674	324.995	1
1	Yellow	370	35.977	254.214	1	39.401	248.865	1	387.391	325.463	1
1	Yellow	371	34.856	255.304	1	38.109	249.087	1	387.375	325.554	1
1	Yellow	372	34.327	256.588	1	37.459	249.569	1	387.616	325.311	1
1	Yellow	373	33.663	255.592	1	37.22	250.587	1	387.512	325.187	1
1	Yellow	374	32.515	257.706	1	36.253	253.461	1	387.65	324.738	1
1	Yellow	375	31.598	258.302	1	35.083	254.399	1	388.36	323.726	1
1	Yellow	376	31.445	258.236	1	34.87	254.172	1	388.312	323.171	1
1	Yellow	377	32.259	259.006	1	35.045	254.994	1	388.228	322.777	1
1	Yellow	378	32.587	259.029	1	34.71	255.175	1	388.448	323.064	1
1	Yellow	379	32.795	259.932	1	34.079	256.039	1	388.642	323.094	1
1	Yellow	380	31.882	259.38	1	33.96	255.484	1	388.89	322.754	1
1	Yellow	381	31.207	258.711	1	33.588	255.178	1	389.706	322.32	1
1	Yellow	382	31.804	259.378	1	33.747	255.745	1	390.504	321.725	1
1	Yellow	383	31.671	259.086	1	33.616	255.211	1	390.54	321.216	1
1	Yellow	384	32.243	259.82	1	34.145	255.218	1	390.682	321.362	1
1	Yellow	385	33.062	260.976	1	33.903	255.649	1	390.002	321.992	1
1	Yellow	386	34.695	261.843	1	35.053	255.86	1	390.336	322.752	1
1	Yellow	387	34.915	261.246	1	35.236	256.192	1	389.881	322.988	1
1	Yellow	388	35.304	261.785	1	35.66	257.011	1	389.902	322.602	1
1	Yellow	389	35.637	261.718	1	36.336	256.571	1	389.64	321.642	1
1	Yellow	390	36.254	261.993	1	37.859	257.632	1	390.333	320.377	1
1	Yellow	391	36.518	262.555	1	38.583	257.881	1	390.389	320.191	1
1	Yellow	392	37.995	264.169	1	40.251	257.097	1	390.132	319.907	1
1	Yellow	393	37.767	264.77	1	39.889	257.897	1	389.339	319.6	1
1	Yellow	394	37.442	263.587	1	40.141	257.638	1	389.912	319.849	1
1	Yellow	395	37.724	264.052	1	39.663	258.97	1	390.354	319.637	1
1	Yellow	396	39.445	263.798	1	40.977	256.067	1	390.242	319.379	1
1	Yellow	397	39.239	263.079	1	40.797	257.241	1	389.87	318.158	1
1	Yellow	398	39.061	262.69	1	40.851	256.481	1	389.601	317.983	1
1	Yellow	399	38.08	263.044	1	40.898	256.293	1	389.053	318.271	1
1	Yellow	400	39.152	262.877	1	41.656	256.076	1	388.838	318.887	1
1	Yellow	401	38.099	262.347	1	40.847	255.935	1	388.183	318.616	1
1	Yellow	402	37.162	262.145	1	40.542	255.324	1	387.691	318.329	1
1	Yellow	403	35.567	262.408	1	38.046	254.921	1	388.342	318.227	1
1	Yellow	404	36.224	261.987	1	38.214	256.344	1	388.58	318.271	1
1	Yellow	405	35.922	259.55	1	38.63	252.726	1	387.437	317.652	1
1	Yellow	406	36.029	259.858	1	39.626	252.9	1	387.171	316.646	1
1	Yellow	407	35.821	258.529	1	39.955	252.375	1	387.401	316.128	1
1	Yellow	408	37.396	257.121	1	40.74	250.721	1	388.248	315.504	1
1	Yellow	409	38.631	255.97	1	41.697	246.473	1	388.571	315.33	1
1	Yellow	410	40.077	253.759	1	42.697	246.539	1	387.45	316.205	1
1	Yellow	411	41.99	251.258	1	45.761	244.735	1	386.074	317.901	1
1	Yellow	412	43.703	249.607	1	49.968	243.821	1	385.175	317.767	1
1	Yellow	413	46.379	248.955	1	50.802	241.902	1	384.802	318.174	1
1	Yellow	414	48.124	247.316	1	52.414	241.22	1	384.384	318.384	1
1	Yellow	415	50.086	247.19	1	52.039	241.416	1	384.203	318.739	1
1	Yellow	416	52.232	245.741	1	56.392	239.748	1	383.639	318.209	1
1	Yellow	417	56.288	245.923	1	60.989	238.765	1	383.54	318.282	1
1	Yellow	418	62.169	244.357	1	64.884	240.367	1	383.841	317.82	1
1	Yellow	419	64.926	244.131	1	70.663	238.466	1	383.883	317.394	1
1	Yellow	420	70.049	242.43	1	74.111	235.846	1	383.902	317.808	1
1	Yellow	421	74.665	246.105	1	78.296	237.848	1	383.892	317.409	1
1	Yellow	422	79.402	247.637	1	83.243	241.264	1	383.871	317.772	1
1	Yellow	423	82.928	248.544	1	88.623	244.206	1	384.857	318.645	1
1	Yellow	424	88.608	250.55	1	92.708	244.006	1	385.002	318.749	1
1	Yellow	425	93.961	252.983	1	99.645	244.672	1	385.424	318.769	1
1	Yellow	426	96.742	254.255	1	103.088	246.051	1	384.966	318.789	1
1	Yellow	427	98.837	255.705	1	105.553	249.344	1	384.979	318.557	1
1	Yellow	428	102.702	255.006	1	106.927	251.328	1	384.856	318.539	1
1	Yellow	429	106.198	257.447	1	109.36	251.223	1	384.61	318.319	1
1	Yellow	430	109.162	258.008	1	111.642	254.179	1	384.715	318.446	1
1	Yellow	431	112.497	257.184	1	114.978	253.317	1	384.775	318.585	1
1	Yellow	432	111.286	257.006	1	115.525	251.748	1	384.657	318.681	1
1	Yellow	433	113.483	255.049	1	115.764	249.754	1	384.709	318.906	1
1	Yellow	434	113.083	255.054	1	115.665	247.739	1	384.588	319.06	1
1	Yellow	435	108.395	254.69	1	115.079	245.466	1	384.506	319.095	1
1	Yellow	436	105.673	253.907	1	108.692	247.009	1	384.471	319.073	1
1	Yellow	437	102.419	255.847	1	107.204	248.221	1	384.685	319.181	1
1	Yellow	438	99.254	255.938	1	104.785	249.741	1	384.337	319.054	1
1	Yellow	439	99.936	256.018	1	103.699	249.208	1	384.26	319.212	1
1	Yellow	440	95.858	255.372	1	100.402	249.265	1	384.535	318.888	1
1	Yellow	441	92.832	256.491	1	94.387	249.825	1	384.141	319.299	1
1	Yellow	442	88.212	255.331	1	90.307	248.628	1	383.825	319.366	1
1	Yellow	443	82.817	255.269	1	88.77	246.914	1	383.396	319.815	1
1	Yellow	444	81.689	253.81	1	85.114	246.268	1	380.873	319.83	1
1	Yellow	445	74.986	254.297	1	77.285	247.222	1	380.957	319.628	1
1	Yellow	446	72.182	255.019	1	75.178	246.665	1	382.151	320.252	1
1	Yellow	447	70.033	253.855	1	72.555	246.171	1	381.205	319.879	1
1	Yellow	448	66.927	254.649	1	72.266	246.482	1	380.861	319.903	1
1	Yellow	449	63.091	253.556	1	68.266	246.129	1	381.068	319.914	1
1	Yellow	450	60.587	253.334	1	66.256	244.831	1	380.984	319.953	1
1	Yellow	451	57.239	252.442	1	60.533	244.899	1	380.996	319.886	1
1	Yellow	452	56.165	250.387	1	59.875	243.193	1	380.862	319.922	1
1	Yellow	453	54.796	247.443	1	59.177	242.077	1	380.988	319.906	1
1	Yellow	454	54.05	246.575	1	58.719	240.935	1	380.889	319.891	1
1	Yellow	455	53.001	244.489	1	59.078	238.126	1	380.933	319.961	1
1	Yellow	456	54.7	242.067	1	59.328	236.838	1	381.053	320.103	1
1	Yellow	457	56.128	239.056	1	60.372	235.12	1	380.94	320.106	1
1	Yellow	458	54.564	237.788	1	64.614	235.276	1	380.915	319.979	1
1	Yellow	459	55.485	235.977	1	66.162	236.717	1	380.97	320.112	1
1	Yellow	460	58.611	236.011	1	66.964	235.022	1	381.198	320.207	1
1	Yellow	461	61.132	237.745	1	68.328	236.058	1	381.325	320.461	1
1	Yellow	462	62.935	236.945	1	73.14	235.319	1	381.23	320.168	1
1	Yellow	463	64.347	236.491	1	73.26	235.659	1	380.921	320.08	1
1	Yellow	464	65.664	237.23	1	72.86	236.416	1	381.194	320.187	1
1	Yellow	465	64.979	241.036	1	73.224	237.601	1	381.579	320.53	1
1	Yellow	466	65.247	241.733	1	74.142	237.706	1	381.34	320.429	1
1	Yellow	467	65.646	237.433	1	73.145	237.497	1	381.496	320.353	1
1	Yellow	468	64.364	235.714	1	72.792	236.476	1	381.338	320.619	1
1	Yellow	469	63.701	234.556	1	72.641	233.774	1	381.342	320.819	1
1	Yellow	470	62.194	232.673	1	71.994	232.111	1	381.359	320.458	1
1	Yellow	471	63.278	228.889	1	70.528	230.588	1	381.467	320.475	1
1	Yellow	472	61.576	226.886	1	66.462	230.076	1	381.42	320.2	1
1	Yellow	473	60.38	226.459	1	64.947	229.552	1	381.529	320.459	1
1	Yellow	474	57.628	226.832	1	61.034	228.696	1	381.331	320.322	1
1	Yellow	475	53.714	229.269	1	57.501	229.952	1	381.396	320.564	1
1	Yellow	476	51.838	230.378	1	56.492	231.167	1	381.321	320.295	1
1	Yellow	477	51.003	233.066	1	56.653	235.023	1	381.403	320.469	1
1	Yellow	478	45.972	233.04	1	54.418	232.576	1	381.55	320.446	1
1	Yellow	479	43.596	234.64	1	50.504	234.086	1	381.122	320.778	1
1	Yellow	480	41.64	234.75	1	49.729	234.886	1	381.412	320.782	1
1	Yellow	481	39.718	235.847	1	46.264	237.674	1	381.687	321.204	1
1	Yellow	482	36.688	236.682	1	43.005	240.408	1	381.658	321.439	1
1	Yellow	483	35.48	234.956	1	43.107	238.183	1	381.742	321.363	1
1	Yellow	484	33.073	233.711	1	40.692	237.134	1	381.288	321.525	1
1	Yellow	485	31.19	234.098	1	39.381	232.737	1	381.38	321.59	1
1	Yellow	486	27.96	233.321	1	34.369	233.324	1	381.886	321.534	1
1	Yellow	487	24.38	233.255	1	28.736	235.43	1	382.024	321.421	1
1	Yellow	488	21.916	234.683	1	27.057	236.366	1	382.01	321.552	1
1	Yellow	489	20.728	234.716	1	27.017	236.347	1	381.931	321.387	1
1	Yellow	490	20.547	233.987	1	27.802	235.413	1	381.93	321.332	1
1	Yellow	491	20.57	235.171	1	27.687	235.358	1	381.97	321.416	1
1	Yellow	492	19.654	234.778	1	26.725	234.75	1	381.831	321.479	1
1	Yellow	493	19.046	235.389	1	26.527	235.607	1	382.068	321.605	1
1	Yellow	494	18.392	234.757	1	24.977	235.435	1	382.487	321.783	1
1	Yellow	495	17.311	233.09	1	23.166	234.714	1	382.339	321.864	1
1	Yellow	496	17.01	233.566	1	23.52	234.508	1	382.222	322.106	1
1	Yellow	497	17.671	233.303	1	24.318	234.181	1	382.263	322.114	1
1	Yellow	498	18.262	232.411	1	24.925	234.098	1	381.696	322.152	1
1	Yellow	499	18.389	232.915	1	23.454	234.417	1	381.746	321.975	1
1	Yellow	500	19.328	233.544	1	23.53	234.288	1	382.048	321.978	1
1	Yellow	501	20.514	235.368	1	22.635	236.012	1	381.816	322.259	1
1	Yellow	502	13.214	235.824	0.99000001	21.746	235.392	1	381.262	322.429	1
1	Yellow	503	12.935	236.055	0.987999976	21.563	235.704	1	381.504	322.322	1
1	Yellow	504	12.227	235.948	0.986000001	20.884	235.853	1	381.928	322.36	1
1	Yellow	505	13.143	237.357	0.967999995	20.053	235.64	1	381.872	322.388	1
1	Yellow	506	21.274	236.774	0.978999972	21.09	236.197	1	382.003	322.42	1
1	Yellow	507	20.045	243.315	0.611999989	21.14	235.356	0.999000013	382.197	322.59	1
1	Yellow	508	19.791	242.685	0.294999987	21.399	235.222	0.999000013	382.327	322.792	1
1	Yellow	509	21.072	236.669	0.987999976	22.321	235.353	1	382.268	322.8	1
1	Yellow	510	21.938	236.727	0.963	22.342	235.412	1	381.982	322.989	1
1	Yellow	511	20.674	235.554	1	23.771	235.781	1	382.333	322.639	1
1	Yellow	512	22.775	236.481	1	26.614	235.463	1	382.231	322.833	1
1	Yellow	513	22.604	237.572	1	27.345	235.396	1	382.221	322.598	1
1	Yellow	514	22.647	237.664	1	28.016	235.763	1	382.036	322.72	1
1	Yellow	515	22.418	238.825	1	27.933	236.794	1	382.048	322.568	1
1	Yellow	516	22.456	240.748	1	27.85	238.033	1	381.397	323.047	1
1	Yellow	517	23.262	240.468	1	28.424	238.083	1	381.288	322.821	1
1	Yellow	518	23.977	240.288	1	29.157	237.658	1	381.243	323.012	1
1	Yellow	519	24.1	238.264	1	29.42	237.214	1	381.389	322.747	1
1	Yellow	520	23.789	237.779	1	29.374	236.858	1	381.426	322.886	1
1	Yellow	521	21.732	236.388	1	27.719	235.715	1	381.85	322.982	1
1	Yellow	522	21.061	236.864	1	27.271	235.828	1	381.493	323.065	1
1	Yellow	523	21.204	238.05	1	26.712	237.599	1	381.443	323.398	1
1	Yellow	524	21.199	236.808	1	27.613	236.527	1	381.683	323.318	1
1	Yellow	525	20.386	236.3	1	27.335	236.16	1	381.878	322.885	1
1	Yellow	526	20.637	235.891	1	27.247	236.302	1	381.999	323.014	1
1	Yellow	527	20.268	236.981	1	26.413	236.294	1	382.057	323.046	1
1	Yellow	528	19.587	240.754	1	26.196	237.706	1	382.052	323.2	1
1	Yellow	529	20.792	239.438	1	25.761	237.299	1	382.024	323.112	1
1	Yellow	530	20.514	238.073	1	25.616	237.166	1	382.066	323.184	1
1	Yellow	531	20.079	238.251	1	24.972	237.516	1	381.554	323.106	1
1	Yellow	532	19.608	236.36	1	24.466	236.724	1	381.629	322.964	1
1	Yellow	533	-1	-1	-1	-1	-1	-1	-1	-1	-1
1	Yellow	534	-1	-1	-1	-1	-1	-1	-1	-1	-1
1	Yellow	535	-1	-1	-1	-1	-1	-1	-1	-1	-1
1	Yellow	536	-1	-1	-1	-1	-1	-1	-1	-1	-1
1	Yellow	537	-1	-1	-1	-1	-1	-1	-1	-1	-1
1	Yellow	538	-1	-1	-1	-1	-1	-1	-1	-1	-1
1	Yellow	539	-1	-1	-1	-1	-1	-1	-1	-1	-1
1	Yellow	540	-1	-1	-1	-1	-1	-1	-1	-1	-1
1	Yellow	541	-1	-1	-1	-1	-1	-1	-1	-1	-1
1	Yellow	542	-1	-1	-1	-1	-1	-1	-1	-1	-1
1	Yellow	543	-1	-1	-1	-1	-1	-1	-1	-1	-1
1	Yellow	544	-1	-1	-1	-1	-1	-1	-1	-1	-1
1	Yellow	545	-1	-1	-1	-1	-1	-1	-1	-1	-1
1	Yellow	546	-1	-1	-1	-1	-1	-1	-1	-1	-1
1	Yellow	547	-1	-1	-1	-1	-1	-1	-1	-1	-1
1	Yellow	548	-1	-1	-1	-1	-1	-1	-1	-1	-1
1	Yellow	549	-1	-1	-1	-1	-1	-1	-1	-1	-1
1	Yellow	550	-1	-1	-1	-1	-1	-1	-1	-1	-1
1	Yellow	551	-1	-1	-1	-1	-1	-1	-1	-1	-1
1	Yellow	552	-1	-1	-1	-1	-1	-1	-1	-1	-1
1	Yellow	553	-1	-1	-1	-1	-1	-1	-1	-1	-1
1	Yellow	554	-1	-1	-1	-1	-1	-1	-1	-1	-1
1	Yellow	555	-1	-1	-1	-1	-1	-1	-1	-1	-1
1	Yellow	556	-1	-1	-1	-1	-1	-1	-1	-1	-1
1	Yellow	557	-1	-1	-1	-1	-1	-1	-1	-1	-1
1	Yellow	558	-1	-1	-1	-1	-1	-1	-1	-1	-1
1	Yellow	559	-1	-1	-1	-1	-1	-1	-1	-1	-1
1	Yellow	560	-1	-1	-1	-1	-1	-1	-1	-1	-1
1	Yellow	561	-1	-1	-1	-1	-1	-1	-1	-1	-1
1	Yellow	562	-1	-1	-1	-1	-1	-1	-1	-1	-1
1	Yellow	563	-1	-1	-1	-1	-1	-1	-1	-1	-1
1	Yellow	564	-1	-1	-1	-1	-1	-1	-1	-1	-1
1	Yellow	565	-1	-1	-1	-1	-1	-1	-1	-1	-1
1	Yellow	566	-1	-1	-1	-1	-1	-1	-1	-1	-1
1	Yellow	567	-1	-1	-1	-1	-1	-1	-1	-1	-1
1	Yellow	568	-1	-1	-1	-1	-1	-1	-1	-1	-1
1	Yellow	569	-1	-1	-1	-1	-1	-1	-1	-1	-1
1	Yellow	570	-1	-1	-1	-1	-1	-1	-1	-1	-1
1	Yellow	571	-1	-1	-1	-1	-1	-1	-1	-1	-1
1	Yellow	572	-1	-1	-1	-1	-1	-1	-1	-1	-1
1	Yellow	573	-1	-1	-1	-1	-1	-1	-1	-1	-1
1	Yellow	574	-1	-1	-1	-1	-1	-1	-1	-1	-1
1	Yellow	575	-1	-1	-1	-1	-1	-1	-1	-1	-1
1	Yellow	576	25.136	210.284	1	29.729	204.933	1	381.074	324.076	1
1	Yellow	577	30.078	209.25	1	33.162	206.297	1	381.148	324.194	1
1	Yellow	578	32.293	209.778	1	38.129	200.739	1	381.042	324.158	1
1	Yellow	579	33.658	206.242	1	38.269	198.951	1	381.264	324.008	1
1	Yellow	580	33.918	204.987	1	42.097	197.684	1	381.178	324.115	1
1	Yellow	581	34.661	204.092	1	41.632	197.498	1	381.106	324.378	1
1	Yellow	582	34.82	203.03	1	40.428	197.063	1	381.087	324.392	1
1	Yellow	583	35.463	203.831	1	40.381	197.769	1	381.132	324.359	1
1	Yellow	584	35.155	201.755	1	40.402	196.665	1	381.047	324.36	1
1	Yellow	585	33.626	199.339	1	38.63	196.459	1	380.939	324.394	1
1	Yellow	586	33.366	196.561	1	36.577	191.892	1	380.98	324.36	1
1	Yellow	587	33.051	193.385	1	36.057	189.561	1	381.099	324.098	1
1	Yellow	588	29.697	191.043	1	35.852	187.403	1	381.065	323.986	1
1	Yellow	589	27.422	189.813	1	35.641	187.411	1	381.127	324.097	1
1	Yellow	590	28.276	189.075	1	37.247	184.533	1	381.095	324.042	1
1	Yellow	591	27.384	190.227	1	36.032	186.133	1	381.055	324.179	1
1	Yellow	592	31.346	191.788	1	36.788	186.348	1	381.024	324.457	1
1	Yellow	593	32.347	192.802	1	36.589	187.793	1	381.077	324.408	1
1	Yellow	594	33.953	192.591	1	37.408	186.987	1	381.031	324.242	1
1	Yellow	595	34.322	192.644	1	38.006	186.463	1	381.092	324.367	1
1	Yellow	596	35.23	193.065	1	37.834	186.869	1	380.958	324.36	1
1	Yellow	597	32.616	192.504	1	38.552	187.726	1	380.719	324.513	1
1	Yellow	598	32.521	192.657	1	37.595	187.697	1	380.485	324.756	1
1	Yellow	599	32.3	192.914	1	37.807	186.918	1	380.696	324.627	1
1	Yellow	600	31.763	191.672	1	37.047	185.977	1	380.765	324.822	1
1	Yellow	601	33.55	193.171	1	36.014	188.149	1	380.796	324.759	1
1	Yellow	602	33.569	193.708	1	35.63	189.615	1	380.697	324.844	1
1	Yellow	603	32.205	191.071	1	35.896	187.139	1	380.719	324.849	1
1	Yellow	604	30.769	191.142	1	35.05	185.792	1	380.695	324.723	1
1	Yellow	605	28.832	192.014	1	32.832	186.592	1	380.848	324.685	1
1	Yellow	606	27.106	190.903	1	30.104	185.02	1	380.394	325.028	1
1	Yellow	607	24.604	188.225	1	32.223	186.377	1	380.511	325.139	1
1	Yellow	608	23.973	184.591	1	29.66	180.4	1	380.419	325.05	1
1	Yellow	609	25.136	183.465	1	33.449	179.362	1	380.474	324.957	1
1	Yellow	610	24.633	181.559	1	30.324	177.219	1	380.499	325.111	1
1	Yellow	611	23.918	180.035	1	28.871	176.381	1	380.341	324.931	1
1	Yellow	612	23.63	179.793	1	28.627	173.963	1	380.191	325.186	1
1	Yellow	613	23.332	179.414	1	27.367	173.45	1	380.456	325.254	1
1	Yellow	614	21.92	179.16	1	26.707	173.168	1	380.221	325.168	1
1	Yellow	615	19.921	179.12	1	25.548	172.291	1	380.451	324.938	1
1	Yellow	616	18.373	179.049	1	22.975	173.014	1	380.433	325.048	1
1	Yellow	617	16.836	177.5	1	22.613	172.196	1	380.4	324.952	1
1	Yellow	618	15.398	177.628	1	21.574	173.828	1	380.206	324.924	1
1	Yellow	619	16.083	177.257	1	22.064	173.091	1	380.284	324.937	1
1	Yellow	620	19.32	174.178	1	22.153	171.459	1	380.181	324.915	1
1	Yellow	621	18.49	172.007	1	23.48	171.734	1	380.386	324.854	1
1	Yellow	622	17.633	172.228	1	25.095	170.766	1	380.265	324.871	1
1	Yellow	623	17.792	171.761	1	25.536	170.896	1	380.375	324.955	1
1	Yellow	624	17.346	171.772	1	25.383	171.332	1	380.233	324.908	1
1	Yellow	625	15.342	170.023	1	22.674	170.194	1	380.363	324.821	1
1	Yellow	626	15.739	169.629	1	21.4	168.364	1	380.229	324.791	1
1	Yellow	627	14.949	169.744	1	20.051	167.857	1	380.524	324.772	1
1	Yellow	628	14.42	167.091	1	20.752	168.301	1	380.493	324.774	1
1	Yellow	629	15.044	166.043	1	20.467	167.168	1	380.309	324.952	1
1	Yellow	630	17.187	164.96	1	22.945	163.618	1	380.422	324.976	1
1	Yellow	631	17.884	164.339	1	22.795	162.352	1	380.358	324.948	1
1	Yellow	632	17.655	163.404	1	22.433	160.494	1	380.165	324.979	1
1	Yellow	633	18.203	161.139	1	23.031	156.871	1	380.374	324.945	1
1	Yellow	634	21.332	157.978	1	26.656	157.498	1	380.143	325.031	1
1	Yellow	635	19.743	157.83	1	26.115	155.534	1	380.131	325.074	1
1	Yellow	636	19.588	156.071	1	27.437	154.195	1	380.038	325.162	1
1	Yellow	637	20.289	155.316	1	28.223	154.054	1	380.635	324.888	1
1	Yellow	638	20.762	156.135	1	27.056	154.4	1	380.314	324.713	1
1	Yellow	639	19.756	154.622	1	26.849	153.859	1	380.324	324.952	1
1	Yellow	640	19.064	152.814	1	27.034	153.624	1	380.15	324.856	1
1	Yellow	641	18.648	151.624	1	25.315	150.374	1	380.411	324.701	1
1	Yellow	642	19.889	150.621	1	25.619	148.846	1	380.321	324.666	1
1	Yellow	643	20.288	149.965	1	25.593	148.222	1	380.515	324.807	1
1	Yellow	644	19.511	148.909	1	25.52	146.909	1	380.294	324.916	1
1	Yellow	645	20.418	150.033	1	26.967	147.424	1	380.519	325.033	1
1	Yellow	646	21.304	149.633	1	28.213	146.735	1	380.2	325.03	1
1	Yellow	647	21.207	149.592	1	26.036	146.36	1	380.539	325.076	1
1	Yellow	648	19.191	146.52	1	23.543	144.035	1	380.132	325.055	1
1	Yellow	649	19.713	146.748	1	24.386	144.443	1	380.471	325.21	1
1	Yellow	650	22.45	145.158	1	27.606	141.466	1	380.333	325.288	1
1	Yellow	651	23.826	141.936	1	29.143	140.065	1	380.371	325.346	1
1	Yellow	652	23.881	141.882	1	29.849	137.245	1	380.192	325.324	1
1	Yellow	653	24.278	144.505	1	29.479	138.414	1	380.326	325.17	1
1	Yellow	654	23.993	146.262	1	28.563	139.045	1	380.166	325.179	1
1	Yellow	655	24.654	145.499	1	27.938	138.638	1	380.273	325.085	1
1	Yellow	656	23.203	144.447	1	26.616	137.919	1	380.164	325.132	1
1	Yellow	657	20.539	144.371	1	25.426	137.852	1	380.223	325.118	1
1	Yellow	658	18.003	141.451	1	23.407	137.059	1	380.177	325.059	1
1	Yellow	659	16.282	139.181	1	21.504	136.247	1	380.339	325.158	1
1	Yellow	660	13.678	135.496	1	19.965	135.499	1	380.129	325.172	1
1	Yellow	661	13.421	134.487	1	17.592	133.958	1	380.094	325.602	1
1	Yellow	662	11.607	132.441	1	16.594	131.88	1	380.232	325.703	1
1	Yellow	663	11.976	131.733	1	15.722	131.955	1	380.044	325.506	1
1	Yellow	664	11.234	132.299	1	14.984	132.472	1	380.069	325.392	1
1	Yellow	665	11.421	132.465	1	15.353	132.917	1	380.04	325.315	1
1	Yellow	666	11.565	130.461	1	16.358	131.341	1	379.784	325.374	1
1	Yellow	667	10.511	131.382	1	18.716	130.715	1	379.98	325.406	1
1	Yellow	668	10.634	132.145	0.999000013	19.374	131.591	1	379.969	325.2	1
1	Yellow	669							380.092	325.16	1
1	Yellow	670	11.295	132.142	0.125	20.69	131.51	0.999000013	379.948	325.157	1
1	Yellow	671	12.069	124.862	0.978999972	20.907	124.495	1	380.092	325.24	1
1	Yellow	672	18.402	122.688	1	22.947	122.728	1	379.904	325.123	1
1	Yellow	673	13.189	123.699	1	20.449	122.62	1	380.135	325.2	1
1	Yellow	674	16.787	122.077	1	24.384	121.355	1	380.125	325.056	1
1	Yellow	675	16.937	122.02	1	24.686	120.643	1	380.155	325.241	1
1	Yellow	676	16.873	121.421	1	25.648	117.828	1	380.075	325.277	1
1	Yellow	677	19.025	119.44	1	25.618	116.766	1	380.077	325.506	1
1	Yellow	678	18.545	118.901	1	25.891	117.192	1	380.065	325.423	1
1	Yellow	679	17.111	117.893	1	24.988	115.785	1	380.107	325.292	1
1	Yellow	680	17.052	116.472	1	23.805	115.043	1	380.074	325.471	1
1	Yellow	681	16.637	116.801	1	22.572	114.718	1	379.973	325.583	1
1	Yellow	682	16.346	116.397	1	21.025	115.218	1	379.95	325.209	1
1	Yellow	683	14.052	115.461	1	18.162	114.055	1	380	325.337	1
1	Yellow	684	11.645	113.791	1	16.983	111.789	1	380.082	325.123	1
1	Yellow	685	9.755	114.796	1	13.824	111.864	1	380.129	325.154	1
1	Yellow	686	9.653	113.048	1	13.238	111.923	1	380.246	324.994	1
1	Yellow	687	9.958	112.612	1	13.036	111.972	1	380.134	325.096	1
1	Yellow	688	9.785	113.277	1	12.546	113.213	1	379.975	325.055	1
1	Yellow	689	9.497	113.457	1	12.349	112.959	1	379.941	325.167	1
1	Yellow	690	9.507	111.912	1	13.009	112.88	1	379.853	325.173	1
1	Yellow	691	10.51	110.612	1	18.642	114.276	1	379.933	325.251	1
1	Yellow	692	10.474	110.773	1	18.818	114.455	1	380.01	325.355	1
1	Yellow	693	10.476	109.439	1	20.011	110.832	1	380.006	325.37	1
1	Yellow	694	11.704	108.235	0.998000026	22.284	110.659	1	380.064	325.407	1
1	Yellow	695	12.104	108.661	1	20.982	110.072	1	380.049	325.397	1
1	Yellow	696	14.148	109.487	1	21.358	109.101	1	379.93	325.403	1
1	Yellow	697	18.552	108.21	1	21.368	107.538	1	379.979	325.464	1
1	Yellow	698	19	105.075	1	23.568	105.091	1	379.908	325.412	1
1	Yellow	699	18.181	103.88	1	23.365	102.456	1	379.949	325.178	1
1	Yellow	700	20.118	101.103	1	26.583	97.336	1	380.283	325.148	1
1	Yellow	701	20.287	102.54	1	25.847	98.113	1	380.353	325.147	1
1	Yellow	702	19.754	101.357	1	25.017	96.873	1	380.196	325.122	1
1	Yellow	703	19.203	100.734	1	26.579	93.516	1	379.984	324.944	1
1	Yellow	704	17.222	98.39	1	26.788	91.638	1	379.996	325.136	1
1	Yellow	705	15.807	97.774	1	23.145	93.501	1	379.937	325.247	1
1	Yellow	706	16.924	96.122	1	22.551	91.291	1	379.691	325.575	1
1	Yellow	707	14.652	95.265	1	18.794	91.623	1	379.613	325.958	1
1	Yellow	708	10.732	93.057	1	17.24	91.298	1	379.912	325.492	1
1	Yellow	709	9.465	92.269	1	13.453	92.298	1	379.778	325.527	1
1	Yellow	710	9.875	91.944	1	13.746	92.298	1	380.124	325.295	1
1	Yellow	711	9.933	91.75	1	14.135	92.375	1	380.656	324.999	1
1	Yellow	712	10.198	92.82	1	14.79	93.39	1	380.35	324.824	1
1	Yellow	713	-1	-1	-1	-1	-1	-1	-1	-1	-1
1	Yellow	714	-1	-1	-1	-1	-1	-1	-1	-1	-1
1	Yellow	715	-1	-1	-1	-1	-1	-1	-1	-1	-1
1	Yellow	716	-1	-1	-1	-1	-1	-1	-1	-1	-1
1	Yellow	717	-1	-1	-1	-1	-1	-1	-1	-1	-1
1	Yellow	718	-1	-1	-1	-1	-1	-1	-1	-1	-1
1	Yellow	719	-1	-1	-1	-1	-1	-1	-1	-1	-1
1	Yellow	720	-1	-1	-1	-1	-1	-1	-1	-1	-1
1	Yellow	721	-1	-1	-1	-1	-1	-1	-1	-1	-1
1	Yellow	722	-1	-1	-1	-1	-1	-1	-1	-1	-1
1	Yellow	723	-1	-1	-1	-1	-1	-1	-1	-1	-1
1	Yellow	724	-1	-1	-1	-1	-1	-1	-1	-1	-1
1	Yellow	725	-1	-1	-1	-1	-1	-1	-1	-1	-1
1	Yellow	726	-1	-1	-1	-1	-1	-1	-1	-1	-1
1	Yellow	727	-1	-1	-1	-1	-1	-1	-1	-1	-1
1	Yellow	728	-1	-1	-1	-1	-1	-1	-1	-1	-1
1	Yellow	729	-1	-1	-1	-1	-1	-1	-1	-1	-1
1	Yellow	730	-1	-1	-1	-1	-1	-1	-1	-1	-1
1	Yellow	731	-1	-1	-1	-1	-1	-1	-1	-1	-1
1	Yellow	732	-1	-1	-1	-1	-1	-1	-1	-1	-1
1	Yellow	733	-1	-1	-1	-1	-1	-1	-1	-1	-1
1	Yellow	734	-1	-1	-1	-1	-1	-1	-1	-1	-1
1	Yellow	735	-1	-1	-1	-1	-1	-1	-1	-1	-1
1	Yellow	736	-1	-1	-1	-1	-1	-1	-1	-1	-1
1	Yellow	737	-1	-1	-1	-1	-1	-1	-1	-1	-1
1	Yellow	738	-1	-1	-1	-1	-1	-1	-1	-1	-1
1	Yellow	739	-1	-1	-1	-1	-1	-1	-1	-1	-1
1	Yellow	740	-1	-1	-1	-1	-1	-1	-1	-1	-1
1	Yellow	741	-1	-1	-1	-1	-1	-1	-1	-1	-1
1	Yellow	742	-1	-1	-1	-1	-1	-1	-1	-1	-1
1	Yellow	743	-1	-1	-1	-1	-1	-1	-1	-1	-1
1	Yellow	744	-1	-1	-1	-1	-1	-1	-1	-1	-1
1	Yellow	745	-1	-1	-1	-1	-1	-1	-1	-1	-1
1	Yellow	746	-1	-1	-1	-1	-1	-1	-1	-1	-1
1	Yellow	747	-1	-1	-1	-1	-1	-1	-1	-1	-1
1	Yellow	748	-1	-1	-1	-1	-1	-1	-1	-1	-1
1	Yellow	749	-1	-1	-1	-1	-1	-1	-1	-1	-1
1	Yellow	750	-1	-1	-1	-1	-1	-1	-1	-1	-1
1	Yellow	751	-1	-1	-1	-1	-1	-1	-1	-1	-1
1	Yellow	752	-1	-1	-1	-1	-1	-1	-1	-1	-1
1	Yellow	753	-1	-1	-1	-1	-1	-1	-1	-1	-1
1	Yellow	754	-1	-1	-1	-1	-1	-1	-1	-1	-1
1	Yellow	755	-1	-1	-1	-1	-1	-1	-1	-1	-1
1	Yellow	756	-1	-1	-1	-1	-1	-1	-1	-1	-1
1	Yellow	757	-1	-1	-1	-1	-1	-1	-1	-1	-1
1	Yellow	758	-1	-1	-1	-1	-1	-1	-1	-1	-1
1	Yellow	759	-1	-1	-1	-1	-1	-1	-1	-1	-1
1	Yellow	760	-1	-1	-1	-1	-1	-1	-1	-1	-1
1	Yellow	761	-1	-1	-1	-1	-1	-1	-1	-1	-1
1	Yellow	762	-1	-1	-1	-1	-1	-1	-1	-1	-1
1	Yellow	763	-1	-1	-1	-1	-1	-1	-1	-1	-1
1	Yellow	764	-1	-1	-1	-1	-1	-1	-1	-1	-1
1	Yellow	765	-1	-1	-1	-1	-1	-1	-1	-1	-1
1	Yellow	766	-1	-1	-1	-1	-1	-1	-1	-1	-1
1	Yellow	767	-1	-1	-1	-1	-1	-1	-1	-1	-1
1	Yellow	768	-1	-1	-1	-1	-1	-1	-1	-1	-1
1	Yellow	769	-1	-1	-1	-1	-1	-1	-1	-1	-1
1	Yellow	770	-1	-1	-1	-1	-1	-1	-1	-1	-1
1	Yellow	771	-1	-1	-1	-1	-1	-1	-1	-1	-1
1	Yellow	772	-1	-1	-1	-1	-1	-1	-1	-1	-1
1	Yellow	773	-1	-1	-1	-1	-1	-1	-1	-1	-1
1	Yellow	774	-1	-1	-1	-1	-1	-1	-1	-1	-1
1	Yellow	775	-1	-1	-1	-1	-1	-1	-1	-1	-1
1	Yellow	776	-1	-1	-1	-1	-1	-1	-1	-1	-1
1	Yellow	777	-1	-1	-1	-1	-1	-1	-1	-1	-1
1	Yellow	778	-1	-1	-1	-1	-1	-1	-1	-1	-1
1	Yellow	779	-1	-1	-1	-1	-1	-1	-1	-1	-1
1	Yellow	780	-1	-1	-1	-1	-1	-1	-1	-1	-1
1	Yellow	781	-1	-1	-1	-1	-1	-1	-1	-1	-1
1	Yellow	782	-1	-1	-1	-1	-1	-1	-1	-1	-1
1	Yellow	783	-1	-1	-1	-1	-1	-1	-1	-1	-1
1	Yellow	784	-1	-1	-1	-1	-1	-1	-1	-1	-1
1	Yellow	785	-1	-1	-1	-1	-1	-1	-1	-1	-1
1	Yellow	786	-1	-1	-1	-1	-1	-1	-1	-1	-1
1	Yellow	787	-1	-1	-1	-1	-1	-1	-1	-1	-1
1	Yellow	788	-1	-1	-1	-1	-1	-1	-1	-1	-1
1	Yellow	789	-1	-1	-1	-1	-1	-1	-1	-1	-1
1	Yellow	790	-1	-1	-1	-1	-1	-1	-1	-1	-1
1	Yellow	791	-1	-1	-1	-1	-1	-1	-1	-1	-1
1	Yellow	792	-1	-1	-1	-1	-1	-1	-1	-1	-1
1	Yellow	793	23.435	95.982	1	27.415	99.17	1	380.937	327.346	1
1	Yellow	794	21.13	98.762	1	26.09	99.096	1	380.759	327.668	1
1	Yellow	795	18.318	99.635	1	23.138	100.407	1	381.177	327.912	1
1	Yellow	796	16.764	100.18	1	21.975	101.825	1	381.294	327.773	1
1	Yellow	797	11.117	102.572	1	17.543	101.389	1	381.411	327.755	1
1	Yellow	798	10.637	101.781	1	17.891	101.119	1	381.585	327.759	1
1	Yellow	799	11.939	104.544	1	15.983	103.019	1	381.791	327.742	1
1	Yellow	800	13.163	105.252	1	17.128	103.899	1	380.901	327.122	1
1	Yellow	801	13.321	103.661	1	17.779	103.1	1	381.046	327.435	1
1	Yellow	802	14.007	101.708	1	18.15	102.121	1	380.814	327.234	1
1	Yellow	803	13.914	101.688	1	18.265	102.641	1	380.472	326.958	1
1	Yellow	804	14.35	100.94	1	18.912	102.569	1	380.025	327.164	1
1	Yellow	805	13.312	99.461	1	19.671	98.909	1	380.225	327.195	1
1	Yellow	806	12.713	100.125	1	19.423	99.203	1	380.314	326.736	1
1	Yellow	807	12.737	100.273	0.998000026	18.227	98.705	1	380.212	326.486	1
1	Yellow	808	12.056	100.726	0.871999979	18.092	99.294	1	380.054	326.338	1
1	Yellow	809	12.098	100.193	0.885999978	18.73	98.458	1	380.222	326.044	1
1	Yellow	810	13.626	99.816	0.967000008	20.192	98.789	1	380.074	325.882	1
1	Yellow	811	14.88	99.57	1	20.819	97.884	1	380.926	326.604	1
1	Yellow	812	18.978	97.398	1	22.228	96.126	1	381.115	326.244	1
1	Yellow	813	20.555	93.409	1	24.38	92.255	1	382.097	326.061	1
1	Yellow	814	20.839	93.607	1	26.725	92.225	1	382.2	326.217	1
1	Yellow	815	20.673	94.507	1	26.974	92.379	1	382.541	326.092	1
1	Yellow	816	20.291	94.477	1	27.128	92.67	1	382.729	325.994	1
1	Yellow	817	21.231	93.039	1	28.378	91.746	1	382.929	326.042	1
1	Yellow	818	21.928	92.866	1	29.658	91.561	1	382.594	326.289	1
1	Yellow	819	22.087	92.724	1	29.392	91.755	1	382.605	326.253	1
1	Yellow	820	23.985	90.258	1	32.864	90.275	1	382.224	326.557	1
1	Yellow	821	24.778	88.554	1	33.98	88.381	1	382.652	326.346	1
1	Yellow	822	23.93	85.773	1	29.478	85.87	1	381.254	326.549	1
1	Yellow	823	21.749	85.728	1	26.784	85.829	1	381.169	327.174	1
1	Yellow	824	19.99	85.764	1	25.168	85.884	1	381.532	327.161	1
1	Yellow	825	18.68	84.617	1	23.206	85.933	1	381.676	327.167	1
1	Yellow	826	16.327	83.891	1	20.976	84.194	1	381.755	327.221	1
1	Yellow	827	13.936	84.346	1	18.204	84.362	1	381.943	327.384	1
1	Yellow	828	13.854	84.698	1	18.873	83.833	1	381.742	327.387	1
1	Yellow	829	14.519	83.247	1	18.732	81.717	1	381.073	327.467	1
1	Yellow	830	15.275	82.626	1	19.098	80.991	1	381.606	327.252	1
1	Yellow	831	14.765	82.215	1	18.77	80.218	1	381.331	327.487	1
1	Yellow	832	15.187	81.469	1	20.446	79.663	1	381.572	327.326	1
1	Yellow	833	13.708	81.233	1	18.556	80.06	1	381.6	329.72	1
1	Yellow	834	-1	-1	-1	-1	-1	-1	-1	-1	-1
1	Yellow	835	-1	-1	-1	-1	-1	-1	-1	-1	-1
1	Yellow	836	-1	-1	-1	-1	-1	-1	-1	-1	-1
1	Yellow	837	-1	-1	-1	-1	-1	-1	-1	-1	-1
1	Yellow	838	-1	-1	-1	-1	-1	-1	-1	-1	-1
1	Yellow	839	-1	-1	-1	-1	-1	-1	-1	-1	-1
1	Yellow	840	-1	-1	-1	-1	-1	-1	-1	-1	-1
1	Yellow	841	-1	-1	-1	-1	-1	-1	-1	-1	-1
1	Yellow	842	-1	-1	-1	-1	-1	-1	-1	-1	-1
1	Yellow	843	-1	-1	-1	-1	-1	-1	-1	-1	-1
1	Yellow	844	-1	-1	-1	-1	-1	-1	-1	-1	-1
1	Yellow	845	-1	-1	-1	-1	-1	-1	-1	-1	-1
1	Yellow	846	-1	-1	-1	-1	-1	-1	-1	-1	-1
1	Yellow	847	-1	-1	-1	-1	-1	-1	-1	-1	-1
1	Yellow	848	-1	-1	-1	-1	-1	-1	-1	-1	-1
1	Yellow	849	-1	-1	-1	-1	-1	-1	-1	-1	-1
1	Yellow	850	-1	-1	-1	-1	-1	-1	-1	-1	-1
1	Yellow	851	-1	-1	-1	-1	-1	-1	-1	-1	-1
1	Yellow	852	-1	-1	-1	-1	-1	-1	-1	-1	-1
1	Yellow	853	-1	-1	-1	-1	-1	-1	-1	-1	-1
1	Yellow	854	-1	-1	-1	-1	-1	-1	-1	-1	-1
1	Yellow	855	-1	-1	-1	-1	-1	-1	-1	-1	-1
1	Yellow	856	-1	-1	-1	-1	-1	-1	-1	-1	-1
1	Yellow	857	-1	-1	-1	-1	-1	-1	-1	-1	-1
1	Yellow	858	-1	-1	-1	-1	-1	-1	-1	-1	-1
1	Yellow	859	-1	-1	-1	-1	-1	-1	-1	-1	-1
1	Yellow	860	17.464	69.027	1	21.971	67.091	1	379.231	326.059	1
1	Yellow	861	16.014	69.312	1	19.344	68.899	1	379.624	326.284	1
1	Yellow	862	13.803	68.629	1	17.6	69.16	1	379.824	325.759	1
1	Yellow	863	12.361	68.783	1	17.091	68.17	1	380.296	325.236	1
1	Yellow	864	11.849	68.285	1	17.323	68.324	1	379.289	325.046	1
1	Yellow	865	11.766	69.339	1	17.503	68.489	1	379.331	324.566	1
1	Yellow	866	12.546	67.237	0.805999994	19.269	67.13	0.999000013	378.731	324.753	1
1	Yellow	867	11.579	67.381	0.449999988	18.971	66.893	0.962000012	378.663	325.225	1
1	Yellow	868	12.35	60.524	0.801999986	22.271	60.139	0.999000013	377.984	325.317	1
1	Yellow	869	11.257	60.48	0.851999998	22.069	61.309	0.999000013	377.936	325.363	1
1	Yellow	870	11.834	61.315	0.992999971	22.288	60.429	1	377.525	325.84	1
1	Yellow	871	13.95	63.889	1	21.659	59.95	1	378.12	325.698	1
1	Yellow	872	19.531	60.82	1	23.255	59.859	1	378.201	325.197	1
1	Yellow	873	20.03	60.665	1	24.392	59.039	1	379.582	325.609	1
1	Yellow	874	19.373	61.181	1	25.721	59.296	1	380.038	325.91	1
1	Yellow	875	19.906	57.375	1	25.825	53.202	1	380.478	325.139	1
1	Yellow	876	21.404	56.839	1	28.373	53.169	1	381.488	323.433	1
1	Yellow	877	25.01	57.021	1	30.376	52.452	1	382.95	323.402	1
1	Yellow	878	25.946	60.738	1	34.837	55.027	1	384.453	324.219	1
1	Yellow	879	29.08	67.723	1	31.82	59.027	1	384.79	324.188	1
1	Yellow	880	30.58	70.553	1	34.694	64.954	1	384.535	324.236	1
1	Yellow	881	28.89	74.078	1	36.146	68.513	1	383.941	323.491	1
1	Yellow	882	26.064	74.619	1	35.59	69.294	1	382.427	323.216	1
1	Yellow	883	20.152	75.065	1	25.648	69.638	1	382.285	323.351	1
1	Yellow	884	16.689	74.197	1	22.268	69.578	1	381.336	323.782	1
1	Yellow	885	13.327	69.716	1	19.882	69.277	1	381.457	324.233	1
1	Yellow	886	10.076	69.355	1	16.744	68.297	1	381.937	324.483	1
1	Yellow	887	8.557	68.372	1	13.866	67.24	1	383.37	325.99	1
1	Yellow	888	7.634	70.053	1	13.521	68.609	1	383.378	326.247	1
1	Yellow	889	8	70.313	1	13.036	68.531	1	384.989	327.11	1
1	Yellow	890	8.538	68.939	1	13.225	68.075	1	382.688	325.681	1
1	Yellow	891	4.571	68.784	0.467999995	9.119	68.742	0.999000013	384.29	326.901	1
1	Yellow	892	-1	-1	-1	-1	-1	-1	-1	-1	-1
1	Yellow	893	-1	-1	-1	-1	-1	-1	-1	-1	-1
1	Yellow	894	-1	-1	-1	-1	-1	-1	-1	-1	-1
1	Yellow	895	-1	-1	-1	-1	-1	-1	-1	-1	-1
1	Yellow	896	-1	-1	-1	-1	-1	-1	-1	-1	-1
1	Yellow	897	-1	-1	-1	-1	-1	-1	-1	-1	-1
1	Yellow	898	-1	-1	-1	-1	-1	-1	-1	-1	-1
1	Yellow	899	-1	-1	-1	-1	-1	-1	-1	-1	-1
1	Yellow	900	-1	-1	-1	-1	-1	-1	-1	-1	-1
1	Yellow	901	-1	-1	-1	-1	-1	-1	-1	-1	-1
1	Yellow	902	-1	-1	-1	-1	-1	-1	-1	-1	-1
1	Yellow	903	-1	-1	-1	-1	-1	-1	-1	-1	-1
1	Yellow	904	-1	-1	-1	-1	-1	-1	-1	-1	-1
1	Yellow	905	-1	-1	-1	-1	-1	-1	-1	-1	-1
1	Yellow	906	-1	-1	-1	-1	-1	-1	-1	-1	-1
1	Yellow	907	-1	-1	-1	-1	-1	-1	-1	-1	-1
1	Yellow	908	-1	-1	-1	-1	-1	-1	-1	-1	-1
1	Yellow	909	-1	-1	-1	-1	-1	-1	-1	-1	-1
1	Yellow	910	-1	-1	-1	-1	-1	-1	-1	-1	-1
1	Yellow	911	-1	-1	-1	-1	-1	-1	-1	-1	-1
1	Yellow	912	-1	-1	-1	-1	-1	-1	-1	-1	-1
1	Yellow	913	-1	-1	-1	-1	-1	-1	-1	-1	-1
1	Yellow	914	-1	-1	-1	-1	-1	-1	-1	-1	-1
1	Yellow	915	-1	-1	-1	-1	-1	-1	-1	-1	-1
1	Yellow	916	-1	-1	-1	-1	-1	-1	-1	-1	-1
1	Yellow	917	-1	-1	-1	-1	-1	-1	-1	-1	-1
1	Yellow	918	-1	-1	-1	-1	-1	-1	-1	-1	-1
1	Yellow	919	-1	-1	-1	-1	-1	-1	-1	-1	-1
1	Yellow	920	-1	-1	-1	-1	-1	-1	-1	-1	-1
1	Yellow	921	-1	-1	-1	-1	-1	-1	-1	-1	-1
1	Yellow	922	-1	-1	-1	-1	-1	-1	-1	-1	-1
1	Yellow	923	-1	-1	-1	-1	-1	-1	-1	-1	-1
1	Yellow	924	-1	-1	-1	-1	-1	-1	-1	-1	-1
1	Yellow	925	-1	-1	-1	-1	-1	-1	-1	-1	-1
1	Yellow	926	-1	-1	-1	-1	-1	-1	-1	-1	-1
1	Yellow	927	-1	-1	-1	-1	-1	-1	-1	-1	-1
1	Yellow	928	-1	-1	-1	-1	-1	-1	-1	-1	-1
1	Yellow	929	-1	-1	-1	-1	-1	-1	-1	-1	-1
1	Yellow	930	-1	-1	-1	-1	-1	-1	-1	-1	-1
1	Yellow	931	-1	-1	-1	-1	-1	-1	-1	-1	-1
1	Yellow	932	-1	-1	-1	-1	-1	-1	-1	-1	-1
1	Yellow	933	-1	-1	-1	-1	-1	-1	-1	-1	-1
1	Yellow	934	-1	-1	-1	-1	-1	-1	-1	-1	-1
1	Yellow	935	-1	-1	-1	-1	-1	-1	-1	-1	-1
1	Yellow	936	-1	-1	-1	-1	-1	-1	-1	-1	-1
1	Yellow	937	-1	-1	-1	-1	-1	-1	-1	-1	-1
1	Yellow	938	-1	-1	-1	-1	-1	-1	-1	-1	-1
1	Yellow	939	-1	-1	-1	-1	-1	-1	-1	-1	-1
1	Yellow	940	-1	-1	-1	-1	-1	-1	-1	-1	-1
1	Yellow	941	-1	-1	-1	-1	-1	-1	-1	-1	-1
1	Yellow	942	-1	-1	-1	-1	-1	-1	-1	-1	-1
1	Yellow	943	-1	-1	-1	-1	-1	-1	-1	-1	-1
1	Yellow	944	-1	-1	-1	-1	-1	-1	-1	-1	-1
1	Yellow	945	-1	-1	-1	-1	-1	-1	-1	-1	-1
1	Yellow	946	-1	-1	-1	-1	-1	-1	-1	-1	-1
1	Yellow	947	-1	-1	-1	-1	-1	-1	-1	-1	-1
1	Yellow	948	-1	-1	-1	-1	-1	-1	-1	-1	-1
1	Yellow	949	-1	-1	-1	-1	-1	-1	-1	-1	-1
1	Yellow	950	-1	-1	-1	-1	-1	-1	-1	-1	-1
1	Yellow	951	-1	-1	-1	-1	-1	-1	-1	-1	-1
1	Yellow	952	-1	-1	-1	-1	-1	-1	-1	-1	-1
1	Yellow	953	-1	-1	-1	-1	-1	-1	-1	-1	-1
1	Yellow	954	-1	-1	-1	-1	-1	-1	-1	-1	-1
1	Yellow	955	-1	-1	-1	-1	-1	-1	-1	-1	-1
1	Yellow	956	-1	-1	-1	-1	-1	-1	-1	-1	-1
1	Yellow	957	-1	-1	-1	-1	-1	-1	-1	-1	-1
1	Yellow	958	-1	-1	-1	-1	-1	-1	-1	-1	-1
1	Yellow	959	-1	-1	-1	-1	-1	-1	-1	-1	-1
1	Yellow	960	-1	-1	-1	-1	-1	-1	-1	-1	-1
1	Yellow	961	-1	-1	-1	-1	-1	-1	-1	-1	-1
1	Yellow	962	-1	-1	-1	-1	-1	-1	-1	-1	-1
1	Yellow	963	-1	-1	-1	-1	-1	-1	-1	-1	-1
1	Yellow	964	-1	-1	-1	-1	-1	-1	-1	-1	-1
1	Yellow	965	-1	-1	-1	-1	-1	-1	-1	-1	-1
1	Yellow	966	-1	-1	-1	-1	-1	-1	-1	-1	-1
1	Yellow	967	-1	-1	-1	-1	-1	-1	-1	-1	-1
1	Yellow	968	-1	-1	-1	-1	-1	-1	-1	-1	-1
1	Yellow	969	-1	-1	-1	-1	-1	-1	-1	-1	-1
1	Yellow	970	-1	-1	-1	-1	-1	-1	-1	-1	-1
1	Yellow	971	-1	-1	-1	-1	-1	-1	-1	-1	-1
1	Yellow	972	-1	-1	-1	-1	-1	-1	-1	-1	-1
1	Yellow	973	-1	-1	-1	-1	-1	-1	-1	-1	-1
1	Yellow	974	-1	-1	-1	-1	-1	-1	-1	-1	-1
1	Yellow	975	-1	-1	-1	-1	-1	-1	-1	-1	-1
1	Yellow	976	-1	-1	-1	-1	-1	-1	-1	-1	-1
1	Yellow	977	-1	-1	-1	-1	-1	-1	-1	-1	-1
1	Yellow	978	-1	-1	-1	-1	-1	-1	-1	-1	-1
1	Yellow	979	-1	-1	-1	-1	-1	-1	-1	-1	-1
1	Yellow	980	-1	-1	-1	-1	-1	-1	-1	-1	-1
1	Yellow	981	-1	-1	-1	-1	-1	-1	-1	-1	-1
1	Yellow	982	-1	-1	-1	-1	-1	-1	-1	-1	-1
1	Yellow	983	-1	-1	-1	-1	-1	-1	-1	-1	-1
1	Yellow	984	-1	-1	-1	-1	-1	-1	-1	-1	-1
1	Yellow	985	-1	-1	-1	-1	-1	-1	-1	-1	-1
1	Yellow	986	-1	-1	-1	-1	-1	-1	-1	-1	-1
1	Yellow	987	-1	-1	-1	-1	-1	-1	-1	-1	-1
1	Yellow	988	-1	-1	-1	-1	-1	-1	-1	-1	-1
1	Yellow	989	-1	-1	-1	-1	-1	-1	-1	-1	-1
1	Yellow	990	-1	-1	-1	-1	-1	-1	-1	-1	-1
1	Yellow	991	-1	-1	-1	-1	-1	-1	-1	-1	-1
1	Yellow	992	-1	-1	-1	-1	-1	-1	-1	-1	-1
1	Yellow	993	-1	-1	-1	-1	-1	-1	-1	-1	-1
1	Yellow	994	-1	-1	-1	-1	-1	-1	-1	-1	-1
1	Yellow	995	100.549	37.538	1	105.527	41.933	1
1	Yellow	996	99.978	37.683	1	103.389	42.284	1
1	Yellow	997	100.04	35.637	1	100.966	38.038	1
1	Yellow	998	91.254	37.904	1	99.157	37.793	1
1	Yellow	999	88.536	35.788	1	90.271	37.797	1
1	Yellow	1000	88.692	36.308	1	89.718	37.547	1
1	Yellow	1001	88.134	38.446	1	90.892	42.745	1
1	Yellow	1002	86.101	35.92	1	88.957	42.994	1
1	Yellow	1003	84.213	35.242	1	86.155	39.58	1
1	Yellow	1004	82.748	35.318	1	84.083	43.648	1
1	Yellow	1005	82.315	36.463	1	84.18	42.77	1
1	Yellow	1006	81.262	36.127	1	82.005	42.887	1
1	Yellow	1007	77.576	40.744	1	81.194	43.333	1
1	Yellow	1008	74.825	40.942	1	76.353	43.961	1
1	Yellow	1009	73.579	38.336	1	75.741	43.94	1
1	Yellow	1010	71.085	37.141	1	75.195	43.596	1
1	Yellow	1011	71.08	38.104	1	71.253	44.997	1
1	Yellow	1012	67.82	36.817	1	70.037	45.176	1
1	Yellow	1013	67.124	37.198	1	69.038	44.671	1
1	Yellow	1014	68.296	38.473	1	69.664	45.18	1
1	Yellow	1015	70.974	39.113	1	71.04	44.648	1
1	Yellow	1016	71.022	40.757	1	70.823	45.731	1
1	Yellow	1017	68.676	40.82	1	68.063	45.484	1
1	Yellow	1018	66.931	39.659	1	67.058	44.504	1
1	Yellow	1019	66.772	37.766	1	69.253	42.839	1
1	Yellow	1020	66.222	38.969	1	68.011	44.234	1
1	Yellow	1021	68.167	42.489	1	69.412	45.111	1	380.826	325.839	1
1	Yellow	1022	69.667	42.86	1	70.249	45.251	1	381.666	325.68	1
1	Yellow	1023	69.518	43.518	1	69.298	49.501	1	380.892	326.098	1
1	Yellow	1024	69.556	45.687	1	71.306	49.558	1	380.911	329.136	1
1	Yellow	1025	70.411	50.777	1	72.92	52.673	1	380.706	325.508	1
1	Yellow	1026	69.182	53.759	1	73.725	54.383	1	380.298	325.294	1
1	Yellow	1027	70.405	54.368	1	75.269	59.508	1	381.062	325.211	1
1	Yellow	1028	72.342	53.436	1	77.562	55.163	1	380.954	326.637	1
1	Yellow	1029	73.475	52.538	1	78.374	53.927	1	381.82	328.292	1
1	Yellow	1030	74.081	50.723	1	80.641	52.945	1
1	Yellow	1031	74.322	50.466	1	77.822	53.324	1	381.765	328.921	1
1	Yellow	1032	75.454	47.76	1	76.984	52.126	1	381.714	329.16	1
1	Yellow	1033	73.682	47.574	1	75.496	51.611	1	381.366	328.949	1
1	Yellow	1034	71.572	49.42	1	73.234	51.875	1
1	Yellow	1035	67.808	49.603	1	72.43	49.1	1
1	Yellow	1036	66.406	51.242	1	71.929	50.685	1
1	Yellow	1037	65.083	49.45	1	70.37	49.558	1
1	Yellow	1038	61.579	48.83	1	68.448	50.324	1
1	Yellow	1039	60.53	48.933	1	66.14	51.368	1
1	Yellow	1040	58.783	50.899	1	65.631	52.416	1
1	Yellow	1041	57.344	53.048	1	64.283	54.622	1
1	Yellow	1042	54.424	54.11	1	61.772	58.81	1
1	Yellow	1043	53.898	55.809	1	60.04	59.399	1
1	Yellow	1044	53.12	56.64	1	58.762	59.561	1
1	Yellow	1045	50.969	56.053	1	56.997	60.908	1
1	Yellow	1046	48.784	58.586	1	56.684	61.252	1
1	Yellow	1047	47.206	61.262	1	53.065	64.633	1
1	Yellow	1048	45.748	65.077	1	51.797	66.494	1
1	Yellow	1049	42.393	68.665	1	48.852	68.448	1
1	Yellow	1050	40.769	70.978	1	47.778	69.853	1
1	Yellow	1051	40.208	73.553	1	47.822	70.656	1
1	Yellow	1052	38.84	74.539	1	45.956	73.314	1
1	Yellow	1053	38.871	77.206	1	45.993	74.693	1
1	Yellow	1054	39.766	80.06	1	46.549	75.632	1
1	Yellow	1055	39.481	82.131	1	45.877	77.704	1
1	Yellow	1056	40.126	85.798	1	47.189	80.449	1
1	Yellow	1057	39.774	87.5	1	47.99	81.251	1
1	Yellow	1058	40.313	88.078	1	50.252	83.389	1
1	Yellow	1059	39.525	89.629	1	48.733	84.98	1
1	Yellow	1060	38.035	88.032	1	48.946	85.825	1
1	Yellow	1061	39.188	90.294	1	47.888	87.146	1
1	Yellow	1062	37.761	91.933	1	46.243	89.978	1
1	Yellow	1063	37.824	94.862	1	46.081	92.219	1
1	Yellow	1064	36.874	98.676	1	44.198	96.78	1
1	Yellow	1065	34.991	104.344	1	45.393	100.856	1
1	Yellow	1066	33.143	107.188	1	44.215	105.668	1
1	Yellow	1067	33.842	108.188	1	43.133	107.637	1
1	Yellow	1068	34.025	109.504	1	42.98	108.101	1
1	Yellow	1069	33.115	112.869	1	42.192	109.521	1
1	Yellow	1070	33.739	116.041	1	42.325	114.817	1
1	Yellow	1071	33.111	117.167	1	41.035	115.724	1
1	Yellow	1072	32.841	119.309	1	41.078	116.856	1
1	Yellow	1073	32.009	121.243	1	41.797	118.998	1
1	Yellow	1074	32.212	124.33	1	42.392	120.459	1
1	Yellow	1075	33.2	125.134	1	42.927	122.16	1
1	Yellow	1076	33.998	125.965	1	42.924	122.892	1
1	Yellow	1077	34.989	125.938	1	43.19	123.402	1
1	Yellow	1078	35.65	126.526	1	42.954	123.691	1
1	Yellow	1079	34.32	128.379	1	42.597	124.35	1
1	Yellow	1080	35.522	130.926	1	42.947	125.038	1
1	Yellow	1081	36.207	132.89	1	43.567	126.482	1
1	Yellow	1082	36.355	135.23	1	42.187	130.541	1
1	Yellow	1083	36.078	136.283	1	42.477	132.301	1
1	Yellow	1084	35.921	138.348	1	42.615	133.801	1
1	Yellow	1085	35.015	140.28	1	41.987	135.428	1
1	Yellow	1086	34.983	140.834	1	41.843	136.522	1
1	Yellow	1087	34.548	141.971	1	42.105	138.15	1
1	Yellow	1088	32.434	144.577	1	42.313	139.662	1
1	Yellow	1089	32.897	146.202	1	41.585	141.221	1
1	Yellow	1090	33.777	149.349	1	40.329	145.599	1
1	Yellow	1091	32.943	152.615	1	40.324	147.962	1
1	Yellow	1092	32.86	155.136	1	41.023	150.714	1
1	Yellow	1093	32.623	156.368	1	39.135	149.487	1
1	Yellow	1094	33.766	158.056	1	41.374	151.951	1
1	Yellow	1095	33.254	160.781	1	39.218	154.763	1	379.306	326.909	1
1	Yellow	1096	33.718	163.173	1	41.737	155.552	1	380.361	328.948	1
1	Yellow	1097	33.994	164.243	1	42.198	156.186	1	380.716	329.047	1
1	Yellow	1098	34.63	164.995	1	42.534	157.309	1	380.871	329.339	1
1	Yellow	1099	34.49	165.956	1	41.944	157.815	1	381.075	328.865	1
1	Yellow	1100	35.141	166.914	1	41.242	162.704	1	380.877	329.244	1
1	Yellow	1101	35.364	169.563	1	42.382	165.134	1	380.86	329.75	1
1	Yellow	1102	35.283	171.498	1	41.853	167.089	1	380.37	329.815	1
1	Yellow	1103	35.169	173.496	1	41.761	168.72	1	379.976	329.841	1
1	Yellow	1104	35.642	175.924	1	43.764	172.388	1	379.821	329.643	1
1	Yellow	1105	37.067	181.673	1	44.283	173.95	1	379.516	329.911	1
1	Yellow	1106	38.935	186.023	1	43.332	180.88	1	379.208	329.983	1
1	Yellow	1107	41.113	191.786	1	44.341	184.773	1
1	Yellow	1108	44.443	195.002	1	46.082	187.373	1
1	Yellow	1109	47.462	199.836	1	50.415	193.252	1
1	Yellow	1110	47.871	202.729	1	52.806	195.73	1
1	Yellow	1111	51.688	207.573	1	55.204	199.588	1
1	Yellow	1112	53.209	208.904	1	56.032	203.533	1
1	Yellow	1113	55.178	210.84	1	57.687	205.006	1
1	Yellow	1114	56.498	214.592	1	60.176	206.761	1
1	Yellow	1115	58.56	217.988	1	61.304	210.288	1
1	Yellow	1116	60.007	220.98	1	62.696	212.112	1
1	Yellow	1117	60.03	222.408	1	66.072	213.067	1
1	Yellow	1118	62.863	224.167	1	66.291	216.251	1
1	Yellow	1119	63.53	226.031	1	65.527	220.192	1
1	Yellow	1120	64.642	227.621	1	67.232	223.156	1
1	Yellow	1121	64.482	228.741	1	68.633	223.894	1
1	Yellow	1122	63.986	231.631	1	69.64	224.9	1
1	Yellow	1123	66.712	234.195	1	73.453	228.172	1
1	Yellow	1124	66.865	237.63	1	73.875	230.989	1
1	Yellow	1125	69.022	239.814	1	74.506	233.456	1
1	Yellow	1126	69.423	240.217	1	75.064	235.986	1
1	Yellow	1127	69.41	244.415	1	75.894	237.518	1
1	Yellow	1128	69.932	248.991	1	77.009	243.394	1
1	Yellow	1129	71.473	251.876	1	76.093	246.747	1
1	Yellow	1130	72.189	256.52	1	75.435	250.232	1
1	Yellow	1131	74.378	261.139	1	77.303	252.73	1
1	Yellow	1132	76.824	262.743	1	80.117	256.957	1
1	Yellow	1133	78.279	264.008	1	82.609	258.528	1
1	Yellow	1134	78.894	265.425	1	83.562	260.231	1	381.236	327.293	1
1	Yellow	1135	79.626	265.904	1	84.034	261.383	1	382.822	325.545	1
1	Yellow	1136	82.438	267.722	1	85.243	261.411	1	383.673	324.457	1
1	Yellow	1137	84.538	267.339	1	86.325	261.399	1	383.461	323.92	1
1	Yellow	1138	84.516	265.624	1	86.392	259.971	1	383.374	323.627	1
1	Yellow	1139	84.611	265.215	1	86.715	259.753	1	383.516	323.497	1
1	Yellow	1140	85.775	265.061	1	86.169	259.39	1	383.689	322.937	1
1	Yellow	1141	86.028	266.005	1	87.434	260.166	1	384.374	322.067	1
1	Yellow	1142	87.153	268.313	1	87.534	261.59	1	384.319	321.856	1
1	Yellow	1143	87.561	268.557	1	87.371	261.935	1	384.435	321.918	1
1	Yellow	1144	89.136	267.808	1	88.175	262.358	1	384.729	321.903	1
1	Yellow	1145	87.045	268.863	1	89.496	261.584	1	384.8	320.924	1
1	Yellow	1146	87.197	268.7	1	89.964	261.104	1	385.673	320.287	1
1	Yellow	1147	88.142	268.008	1	90.629	260.71	1	386.641	318.771	1
1	Yellow	1148	88.365	267.336	1	91.168	260.272	1	387.106	319.049	1
1	Yellow	1149	89.318	267.919	1	91.639	260.965	1	386.899	318.765	1
1	Yellow	1150	89.984	267.921	1	91.59	261.023	1	386.111	319.628	1
1	Yellow	1151	90.064	268.098	1	91.477	262.113	1	386.758	319.183	1
1	Yellow	1152	90.306	268.33	1	91.811	262.404	1	387.879	319.135	1
1	Yellow	1153	89.987	268.499	1	92.19	262.878	1	388.748	318.243	1
1	Yellow	1154	90.176	268.172	1	92.442	261.451	1	388.127	319.885	1
1	Yellow	1155	90.473	267.72	1	92.783	260.778	1	387.783	321.428	1
1	Yellow	1156	92.582	267.092	1	92.985	260.54	1	386.549	320.09	1
1	Yellow	1157	92.612	266.893	1	93.354	260.764	1	385.399	320.107	1
1	Yellow	1158	92.474	267.339	1	93.591	260.918	1	385.757	320.855	1
1	Yellow	1159	92.829	267.741	1	93.971	261.643	1	387.268	320.432	1
1	Yellow	1160	93.658	268.626	1	94.453	262.015	1	388.379	319.889	1
1	Yellow	1161	94.486	268.354	1	94.908	261.412	1	388.593	319.447	1
1	Yellow	1162	93.544	267.51	1	95.14	261.031	1	388.347	320.033	1
1	Yellow	1163	94.964	265.77	1	97.501	260.145	1	386.86	320.657	1
1	Yellow	1164	95.097	262.841	1	98	258.057	1	386.172	321.151	1
1	Yellow	1165	94.343	262.791	1	97.449	257.74	1	385.546	322.218	1
1	Yellow	1166	93.83	263.666	1	97.897	258.13	1	384.364	323.044	1
1	Yellow	1167	93.007	265.57	1	94.455	259.766	1	383.547	323.248	1
1	Yellow	1168	92.234	266.787	1	94.12	260.593	1	382.659	323.741	1
1	Yellow	1169	91.775	267.132	1	94.464	261.038	1	381.186	325.113	1
1	Yellow	1170	91.282	267.72	1	94.132	262.155	1	379.986	325.621	1
1	Yellow	1171	90.834	268.533	1	93.467	262.595	1	378.78	325.335	1
1	Yellow	1172	89.646	267.753	1	92.983	262.201	1	378.756	325.528	1
1	Yellow	1173	89.498	267.407	1	92.932	261.106	1	378.677	325.126	1
1	Yellow	1174	90.095	266.751	1	92.467	260.113	1	378.77	325.069	1
1	Yellow	1175	90.544	266.308	1	92.278	259.786	1	378.712	323.992	1
1	Yellow	1176	90.721	264.381	1	91.854	258.82	1	378.575	323.065	1
1	Yellow	1177	89.286	262.274	1	91.976	255.452	1	379.692	323.006	1
1	Yellow	1178	89.224	261.696	1	91.331	255.674	1	379.568	323.236	1
1	Yellow	1179	88.411	260.825	1	90.706	254.665	1	378.531	323.668	1
1	Yellow	1180	86.14	260.846	1	89.584	254.397	1	378.135	323.828	1
1	Yellow	1181	85.222	261.704	1	85.137	255.026	1	377.341	324.304	1
1	Yellow	1182	83.828	261.626	1	83.648	254.861	1	377.561	324.736	1
1	Yellow	1183	82.372	261.024	1	82.587	254.942	1	376.751	324.065	1
1	Yellow	1184	79.329	260.613	1	80.998	256.429	1	378.998	323.763	1
1	Yellow	1185	78.71	261.473	1	80.792	257.587	1	378.371	322.691	1
1	Yellow	1186	76.541	262.633	1	77.791	255.3	1	378.401	323.362	1
1	Yellow	1187	74.962	262.737	1	77.046	255.198	1	378.398	323.391	1
1	Yellow	1188	73.878	263.147	1	76.522	255.394	1	378.347	324.374	1
1	Yellow	1189	73.348	263.387	1	76.043	255.788	1	380.423	323.395	1
1	Yellow	1190	73.377	263.961	1	75.234	257.546	1	381.586	322.945	1
1	Yellow	1191	72.355	265.891	1	74.965	258.606	1	381.338	323.202	1
1	Yellow	1192	71.514	267.44	1	73.751	259.656	1	381.438	323.302	1
1	Yellow	1193	71.664	267.458	1	73.004	260.982	1	381.767	323.201	1
1	Yellow	1194	70.445	269.189	1	71.087	261.842	1	381.829	323.706	1
1	Yellow	1195	70.181	268.705	1	70.634	261.749	1	381.34	324.121	1
1	Yellow	1196	69.337	267.896	1	71.168	261.059	1	381.519	323.545	1
1	Yellow	1197	68.816	266.685	1	69.824	260.613	1	381.121	324.044	1
1	Yellow	1198	67.783	265.864	1	68.558	259.981	1	380.008	324.821	1
1	Yellow	1199	64.588	263.459	1	66.758	258.813	1	379.017	325.212	1
1	Yellow	1200	63.099	264.001	1	63.892	258.584	1	378.634	324.833	1
1	Yellow	1201	59.879	263.703	1	60.781	257.476	1	381.084	323.147	1
1	Yellow	1202	57.994	263.749	1	59.597	257.012	1	380.69	321.833	1
1	Yellow	1203	55.56	262.34	1	57.929	254.412	1	382.057	322.682	1
1	Yellow	1204	53.146	262.666	1	53.682	254.971	1	381.663	322.617	1
1	Yellow	1205	51.921	263.107	1	51.545	256.723	1	381.349	322.81	1
1	Yellow	1206	49.716	264.592	1	51.201	258.593	1	381.137	322.884	1
1	Yellow	1207	46.642	264.119	1	50.289	258.127	1	380.269	323.06	1
1	Yellow	1208	43.43	265.408	1	46.568	259.675	1	379.779	323.615	1
1	Yellow	1209	40.503	265.234	1	44.789	259.517	1	378.872	323.862	1
1	Yellow	1210	40.074	265.515	1	43.248	258.483	1	378.047	323.535	1
1	Yellow	1211	37.194	264.329	1	40.711	256.88	1	377.649	323.004	1
1	Yellow	1212	34.717	262.766	1	37.176	256.189	1	377.267	322.453	1
1	Yellow	1213	34.228	262.03	1	35.422	255.116	1	377.38	322.022	1
1	Yellow	1214	37.332	260.201	1	38.717	252.838	1	376.79	321.63	1
1	Yellow	1215	38.812	258.881	1	41.397	253.758	1	375.272	321.991	1
1	Yellow	1216	40.63	259.626	1	43.032	254.379	1	374.286	321.674	1
1	Yellow	1217	40.171	259.665	1	42.681	254.146	1	375.423	321.304	1
1	Yellow	1218	39.537	260.972	1	41.469	256.086	1	374.909	319.295	1
1	Yellow	1219	37.182	262.837	1	39.066	256.19	1	374.521	319.777	1
1	Yellow	1220	36.929	262.365	1	40.679	257.561	1	374.616	319.223	1
1	Yellow	1221	35.485	261.854	1	39.345	257.597	1	374.759	321.943	1
1	Yellow	1222	35.465	261.789	1	37.861	257.024	1	375.066	321.572	1
1	Yellow	1223	33.855	262.87	1	35.944	258.374	1	374.226	321.561	1
1	Yellow	1224	32.814	263.698	1	34.578	257.665	1	374.07	321.578	1
1	Yellow	1225	31.535	262.361	1	34.82	257.221	1	375.225	321.48	1
1	Yellow	1226	32.492	262.507	1	35.982	257.365	1	375.796	321.395	1
1	Yellow	1227	31.4	263.481	1	35.779	259.322	1	377.478	319.635	1
1	Yellow	1228	31.543	263.874	1	35.452	259.211	1	377.948	319.074	1
1	Yellow	1229	27.938	264.747	1	33.533	258.574	1	379.542	318.313	1
1	Yellow	1230	25.423	265.87	1	28.659	257.966	1	379.219	317.987	1
1	Yellow	1231	24.169	263.799	1	27.824	257.657	1	377.312	318.034	1
1	Yellow	1232	23.362	264.163	1	26.925	258.051	1	376.194	317.16	1
1	Yellow	1233	23.671	264.365	1	26.797	258.669	1	375.402	315.314	1
1	Yellow	1234	23.337	265.018	1	26.017	259.181	1	375.339	315.887	1
1	Yellow	1235	23.594	264.029	1	26.753	259.051	1	374.776	316.697	1
1	Yellow	1236	22.957	262.977	1	26.921	258.565	1	374.88	317.722	1
1	Yellow	1237	23.024	262.77	1	26.91	258.601	1	375.325	318.79	1
1	Yellow	1238	23.199	263.373	1	27.053	258.786	1	375.639	318.59	1
1	Yellow	1239	22.753	262.86	1	26.235	258.337	1	376.16	318.452	1
1	Yellow	1240	22.671	262.418	1	26.687	257.194	1	376.544	318.907	1
1	Yellow	1241	22.43	261.972	1	26.567	257.093	1	376.824	318.56	1
1	Yellow	1242	23.254	262.222	1	26.924	256.714	1	377.234	318.234	1
1	Yellow	1243	23.497	262.903	1	26.868	257.148	1	377.708	318.33	1
1	Yellow	1244	23.016	261.952	1	26.148	256.627	1	378.623	318.144	1
1	Yellow	1245	22.129	261.642	1	25.247	256.783	1	379.946	318.071	1
1	Yellow	1246	21.841	261.13	1	25.381	255.747	1	381.316	317.943	1
1	Yellow	1247	20.916	260.24	1	25.063	253.674	1	380.816	317.858	1
1	Yellow	1248	20.322	260.395	1	25.878	253.954	1	381.095	318.277	1
1	Yellow	1249	19.249	259.954	1	25.218	253.831	1	380.999	318.273	1
1	Yellow	1250	19.253	259.85	1	25.503	253.18	1	381.69	318.034	1
1	Yellow	1251	20.231	258.368	1	25.585	251.997	1	382.202	317.845	1
1	Yellow	1252	20.166	258.581	1	25.795	251.585	1	381.748	317.994	1
1	Yellow	1253	21.223	258.076	1	25.507	251.038	1	382.387	318.173	1
1	Yellow	1254	21.324	258.583	1	25.383	251.861	1	381.163	317.017	1
1	Yellow	1255	21.396	257.531	1	25.672	252.75	1	380.812	317.563	1
1	Yellow	1256	20.86	258.215	1	25.788	252.409	1	379.401	317.966	1
1	Yellow	1257	22.094	257.559	1	26.483	252.606	1	379.283	317.918	1
1	Yellow	1258	20.985	257.653	1	25.499	252.642	1	377.75	317.875	1
1	Yellow	1259	20.83	258.128	1	26.451	253.18	1	377.142	318.718	1
1	Yellow	1260	21.161	258.732	1	26.979	253.681	1	377.216	317.913	1
1	Yellow	1261	21.167	258.262	1	26.813	253.399	1	376.517	318.097	1
1	Yellow	1262	21.129	257.308	1	26.085	252.664	1	375.613	317.983	1
1	Yellow	1263	21.926	256.913	1	26.802	252.263	1	377.357	316.358	1
1	Yellow	1264	22.028	257.31	1	26.666	252.035	1	377.473	315.184	1
1	Yellow	1265	20.86	256.82	1	22.951	252.429	1	377.024	315.452	1
1	Yellow	1266	20.906	257.527	1	26.489	252.529	1	377.062	316.508	1
1	Yellow	1267	21.727	257.699	1	26.952	253.309	1	376.885	317.266	1
1	Yellow	1268	21.244	257.523	1	26.681	252.961	1	376.126	318.222	1
1	Yellow	1269	20.282	257.354	1	26.307	252.725	1	376.758	317.669	1
1	Yellow	1270	20.757	257.371	1	25.518	252.448	1	377.454	317.566	1
1	Yellow	1271	20.233	256.718	1	22.735	252.743	1	377.47	318.236	1
1	Yellow	1272	20.309	254.611	1	23.062	251.099	1	377.284	319.175	1
1	Yellow	1273	21.1	253.745	1	26.031	249.844	1	377.644	319.48	1
1	Yellow	1274	21.68	254.403	1	23.447	251.382	1	378.256	319.743	1
1	Yellow	1275	21.391	254.26	1	25.86	250.996	1	377.027	320.637	1
1	Yellow	1276	20.632	254.257	1	25.159	250.162	1	377.189	321.073	1
1	Yellow	1277	20.867	253.547	1	26.216	250.758	1	377.688	320.964	1
1	Yellow	1278	19.945	253.331	1	25.835	250.048	1	377.267	320.902	1
1	Yellow	1279	19.57	253.384	1	25.564	249.795	1	376.498	321.811	1
1	Yellow	1280	19.696	253.377	1	25.09	248.951	1	376.692	323.035	1
1	Yellow	1281	20.503	252.732	1	25.365	247.818	1	376.74	323.384	1
1	Yellow	1282	21.71	250.726	1	26.461	246.546	1	375.403	323.387	1
1	Yellow	1283	21.83	248.223	1	26.832	243.729	1	374.932	324.307	1
1	Yellow	1284	22.805	247.661	1	27.751	242.098	1	375.479	324.731	1
1	Yellow	1285	21.478	244.077	1	26.662	237.177	1	377.013	324.952	1
1	Yellow	1286	20.677	242.722	1	27.963	235.875	1	377.314	324.603	1
1	Yellow	1287	20.247	241.775	1	26.27	237.125	1	378.191	324.633	1
1	Yellow	1288	18.423	242.678	1	26.054	236.913	1	378.176	324.662	1
1	Yellow	1289	16.666	242.368	1	25.803	236.289	1	378.33	325.786	1
1	Yellow	1290	15.335	240.945	1	21.548	237.021	1	377.48	325.484	1
1	Yellow	1291	15.798	240.998	1	20.503	238.676	1	377.586	326.232	1
1	Yellow	1292	16.641	242.168	1	21.624	239.315	1	377.158	326.04	1
1	Yellow	1293	15.747	241.611	1	20.509	238.503	1	376.955	325.814	1
1	Yellow	1294	16.06	240.783	1	21.843	238.85	1	376.977	325.775	1
1	Yellow	1295	-1	-1	-1	-1	-1	-1	-1	-1	-1
1	Yellow	1296	-1	-1	-1	-1	-1	-1	-1	-1	-1
1	Yellow	1297	-1	-1	-1	-1	-1	-1	-1	-1	-1
1	Yellow	1298	-1	-1	-1	-1	-1	-1	-1	-1	-1
1	Yellow	1299	-1	-1	-1	-1	-1	-1	-1	-1	-1
1	Yellow	1300	-1	-1	-1	-1	-1	-1	-1	-1	-1
1	Yellow	1301	-1	-1	-1	-1	-1	-1	-1	-1	-1
1	Yellow	1302	-1	-1	-1	-1	-1	-1	-1	-1	-1
1	Yellow	1303	-1	-1	-1	-1	-1	-1	-1	-1	-1
1	Yellow	1304	-1	-1	-1	-1	-1	-1	-1	-1	-1
1	Yellow	1305	-1	-1	-1	-1	-1	-1	-1	-1	-1
1	Yellow	1306	-1	-1	-1	-1	-1	-1	-1	-1	-1
1	Yellow	1307	-1	-1	-1	-1	-1	-1	-1	-1	-1
1	Yellow	1308	-1	-1	-1	-1	-1	-1	-1	-1	-1
1	Yellow	1309	-1	-1	-1	-1	-1	-1	-1	-1	-1
1	Yellow	1310	-1	-1	-1	-1	-1	-1	-1	-1	-1
1	Yellow	1311	-1	-1	-1	-1	-1	-1	-1	-1	-1
1	Yellow	1312	-1	-1	-1	-1	-1	-1	-1	-1	-1
1	Yellow	1313	-1	-1	-1	-1	-1	-1	-1	-1	-1
1	Yellow	1314	-1	-1	-1	-1	-1	-1	-1	-1	-1
1	Yellow	1315	-1	-1	-1	-1	-1	-1	-1	-1	-1
1	Yellow	1316	-1	-1	-1	-1	-1	-1	-1	-1	-1
1	Yellow	1317	-1	-1	-1	-1	-1	-1	-1	-1	-1
1	Yellow	1318	-1	-1	-1	-1	-1	-1	-1	-1	-1
1	Yellow	1319	-1	-1	-1	-1	-1	-1	-1	-1	-1
1	Yellow	1320	-1	-1	-1	-1	-1	-1	-1	-1	-1
1	Yellow	1321	-1	-1	-1	-1	-1	-1	-1	-1	-1
1	Yellow	1322	-1	-1	-1	-1	-1	-1	-1	-1	-1
1	Yellow	1323	-1	-1	-1	-1	-1	-1	-1	-1	-1
1	Yellow	1324	-1	-1	-1	-1	-1	-1	-1	-1	-1
1	Yellow	1325	-1	-1	-1	-1	-1	-1	-1	-1	-1
1	Yellow	1326	-1	-1	-1	-1	-1	-1	-1	-1	-1
1	Yellow	1327	-1	-1	-1	-1	-1	-1	-1	-1	-1
1	Yellow	1328	-1	-1	-1	-1	-1	-1	-1	-1	-1
1	Yellow	1329	-1	-1	-1	-1	-1	-1	-1	-1	-1
1	Yellow	1330	-1	-1	-1	-1	-1	-1	-1	-1	-1
1	Yellow	1331	-1	-1	-1	-1	-1	-1	-1	-1	-1
1	Yellow	1332	-1	-1	-1	-1	-1	-1	-1	-1	-1
1	Yellow	1333	-1	-1	-1	-1	-1	-1	-1	-1	-1
1	Yellow	1334	-1	-1	-1	-1	-1	-1	-1	-1	-1
1	Yellow	1335	-1	-1	-1	-1	-1	-1	-1	-1	-1
1	Yellow	1336	17.979	213.298	1	25.565	211.779	1
1	Yellow	1337	17.804	213.751	1	23.382	213.098	1
1	Yellow	1338	16.903	211.754	1	23.083	210.034	1
1	Yellow	1339	16.356	212.734	1	21.666	209.78	1
1	Yellow	1340	16.481	212.343	1	21.518	209.654	1
1	Yellow	1341	16.572	210.798	1	21.54	208.752	1
1	Yellow	1342	-1	-1	-1	-1	-1	-1	-1	-1	-1
1	Yellow	1343	-1	-1	-1	-1	-1	-1	-1	-1	-1
1	Yellow	1344	-1	-1	-1	-1	-1	-1	-1	-1	-1
1	Yellow	1345	-1	-1	-1	-1	-1	-1	-1	-1	-1
1	Yellow	1346	-1	-1	-1	-1	-1	-1	-1	-1	-1
1	Yellow	1347	-1	-1	-1	-1	-1	-1	-1	-1	-1
1	Yellow	1348	-1	-1	-1	-1	-1	-1	-1	-1	-1
1	Yellow	1349	-1	-1	-1	-1	-1	-1	-1	-1	-1
1	Yellow	1350	-1	-1	-1	-1	-1	-1	-1	-1	-1
1	Yellow	1351	-1	-1	-1	-1	-1	-1	-1	-1	-1
1	Yellow	1352	-1	-1	-1	-1	-1	-1	-1	-1	-1
1	Yellow	1353	-1	-1	-1	-1	-1	-1	-1	-1	-1
1	Yellow	1354	-1	-1	-1	-1	-1	-1	-1	-1	-1
1	Yellow	1355	-1	-1	-1	-1	-1	-1	-1	-1	-1
1	Yellow	1356	-1	-1	-1	-1	-1	-1	-1	-1	-1
1	Yellow	1357	-1	-1	-1	-1	-1	-1	-1	-1	-1
1	Yellow	1358	-1	-1	-1	-1	-1	-1	-1	-1	-1
1	Yellow	1359	-1	-1	-1	-1	-1	-1	-1	-1	-1
1	Yellow	1360	-1	-1	-1	-1	-1	-1	-1	-1	-1
1	Yellow	1361	-1	-1	-1	-1	-1	-1	-1	-1	-1
1	Yellow	1362	-1	-1	-1	-1	-1	-1	-1	-1	-1
1	Yellow	1363	-1	-1	-1	-1	-1	-1	-1	-1	-1
1	Yellow	1364	-1	-1	-1	-1	-1	-1	-1	-1	-1
1	Yellow	1365	-1	-1	-1	-1	-1	-1	-1	-1	-1
1	Yellow	1366	-1	-1	-1	-1	-1	-1	-1	-1	-1
1	Yellow	1367	-1	-1	-1	-1	-1	-1	-1	-1	-1
1	Yellow	1368	-1	-1	-1	-1	-1	-1	-1	-1	-1
1	Yellow	1369	-1	-1	-1	-1	-1	-1	-1	-1	-1
1	Yellow	1370	-1	-1	-1	-1	-1	-1	-1	-1	-1
1	Yellow	1371	-1	-1	-1	-1	-1	-1	-1	-1	-1
1	Yellow	1372	-1	-1	-1	-1	-1	-1	-1	-1	-1
1	Yellow	1373	-1	-1	-1	-1	-1	-1	-1	-1	-1
1	Yellow	1374	-1	-1	-1	-1	-1	-1	-1	-1	-1
1	Yellow	1375	-1	-1	-1	-1	-1	-1	-1	-1	-1
1	Yellow	1376	-1	-1	-1	-1	-1	-1	-1	-1	-1
1	Yellow	1377	-1	-1	-1	-1	-1	-1	-1	-1	-1
1	Yellow	1378	-1	-1	-1	-1	-1	-1	-1	-1	-1
1	Yellow	1379	19.3	174.149	1	26.076	171.803	1	375.065	321.499	1
1	Yellow	1380	19.467	174.075	1	26.486	171.996	1	375.517	321.773	1
1	Yellow	1381	20.637	174.607	1	26.548	172.148	1	375.132	322.056	1
1	Yellow	1382	20.466	173.827	1	26.543	171.611	1	374.828	322.117	1
1	Yellow	1383	19.966	173.358	1	26.362	171.756	1	374.946	322.332	1
1	Yellow	1384	19.295	173.035	1	26.052	171.38	1	374.612	321.541	1
1	Yellow	1385	19.683	173.02	1	22.743	172.051	1	374.202	321.649	1
1	Yellow	1386	19.712	171.676	1	25.052	170.566	1	373.771	321.133	1
1	Yellow	1387	21.416	171.369	1	26.039	171.052	1	375.472	319.588	1
1	Yellow	1388	21.185	172.006	1	25.389	171.314	1	375.667	319.499	1
1	Yellow	1389	19.761	170.538	1	21.968	170.811	1	376.114	319.743	1
1	Yellow	1390	20.845	169.846	1	26.704	168.948	1	375.915	319.713	1
1	Yellow	1391	20.686	170.505	1	27.117	166.288	1	374.14	321.608	1
1	Yellow	1392	20.38	170.323	1	27.165	168.593	1	373.589	320.687	1
1	Yellow	1393	19.231	169.592	1	26.388	166.628	1	372.821	320.864	1
1	Yellow	1394	18.768	168.586	1	26.609	166.899	1	371.555	320.248	1
1	Yellow	1395	20.626	169.208	1	27.665	169.473	1	371.546	321.116	1
1	Yellow	1396	22.051	166.24	1	26.974	165.619	1	371.364	320.901	1
1	Yellow	1397	21.905	165.184	1	27.427	165.13	1	370.714	322.064	1
1	Yellow	1398	20.335	164.348	1	25.537	164.836	1	369.872	322.321	1
1	Yellow	1399	19.437	162.048	1	24.317	162.596	1	369.337	322.516	1
1	Yellow	1400	18.38	163.639	1	24.909	163.576	1	369.262	322.647	1
1	Yellow	1401	16.496	163.569	1	23.564	160.995	1	369.143	322.678	1
1	Yellow	1402	17.157	163.687	1	21.379	161.868	1	369.026	322.844	1
1	Yellow	1403	14.9	161.395	1	19.047	159.922	1	369.008	322.843	1
1	Yellow	1404	11.174	156.437	1	18.599	156	1	368.228	323.08	1
1	Yellow	1405	10.298	156.571	1	14.888	156.459	1	368.171	324.154	1
1	Yellow	1406	9.627	154.87	1	14.894	154.984	1	367.777	324.183	1
1	Yellow	1407	9.935	154.808	1	18.253	156.029	1	367.422	323.852	1
1	Yellow	1408	-1	-1	-1	-1	-1	-1	-1	-1	-1
1	Yellow	1409	-1	-1	-1	-1	-1	-1	-1	-1	-1
1	Yellow	1410	-1	-1	-1	-1	-1	-1	-1	-1	-1
1	Yellow	1411	-1	-1	-1	-1	-1	-1	-1	-1	-1
1	Yellow	1412	-1	-1	-1	-1	-1	-1	-1	-1	-1
1	Yellow	1413	-1	-1	-1	-1	-1	-1	-1	-1	-1
1	Yellow	1414	-1	-1	-1	-1	-1	-1	-1	-1	-1
1	Yellow	1415	-1	-1	-1	-1	-1	-1	-1	-1	-1
1	Yellow	1416	-1	-1	-1	-1	-1	-1	-1	-1	-1
1	Yellow	1417	-1	-1	-1	-1	-1	-1	-1	-1	-1
1	Yellow	1418	-1	-1	-1	-1	-1	-1	-1	-1	-1
1	Yellow	1419	-1	-1	-1	-1	-1	-1	-1	-1	-1
1	Yellow	1420	-1	-1	-1	-1	-1	-1	-1	-1	-1
1	Yellow	1421	-1	-1	-1	-1	-1	-1	-1	-1	-1
1	Yellow	1422	-1	-1	-1	-1	-1	-1	-1	-1	-1
1	Yellow	1423	-1	-1	-1	-1	-1	-1	-1	-1	-1
1	Yellow	1424	-1	-1	-1	-1	-1	-1	-1	-1	-1
1	Yellow	1425	-1	-1	-1	-1	-1	-1	-1	-1	-1
1	Yellow	1426	-1	-1	-1	-1	-1	-1	-1	-1	-1
1	Yellow	1427	-1	-1	-1	-1	-1	-1	-1	-1	-1
1	Yellow	1428	-1	-1	-1	-1	-1	-1	-1	-1	-1
1	Yellow	1429	-1	-1	-1	-1	-1	-1	-1	-1	-1
1	Yellow	1430	-1	-1	-1	-1	-1	-1	-1	-1	-1
1	Yellow	1431	-1	-1	-1	-1	-1	-1	-1	-1	-1
1	Yellow	1432	-1	-1	-1	-1	-1	-1	-1	-1	-1
1	Yellow	1433	-1	-1	-1	-1	-1	-1	-1	-1	-1
1	Yellow	1434	-1	-1	-1	-1	-1	-1	-1	-1	-1
1	Yellow	1435	-1	-1	-1	-1	-1	-1	-1	-1	-1
1	Yellow	1436	-1	-1	-1	-1	-1	-1	-1	-1	-1
1	Yellow	1437	-1	-1	-1	-1	-1	-1	-1	-1	-1
1	Yellow	1438	-1	-1	-1	-1	-1	-1	-1	-1	-1
1	Yellow	1439	-1	-1	-1	-1	-1	-1	-1	-1	-1
1	Yellow	1440	-1	-1	-1	-1	-1	-1	-1	-1	-1
1	Yellow	1441	-1	-1	-1	-1	-1	-1	-1	-1	-1
1	Yellow	1442	-1	-1	-1	-1	-1	-1	-1	-1	-1
1	Yellow	1443	-1	-1	-1	-1	-1	-1	-1	-1	-1
1	Yellow	1444	-1	-1	-1	-1	-1	-1	-1	-1	-1
1	Yellow	1445	-1	-1	-1	-1	-1	-1	-1	-1	-1
1	Yellow	1446	-1	-1	-1	-1	-1	-1	-1	-1	-1
1	Yellow	1447	-1	-1	-1	-1	-1	-1	-1	-1	-1
1	Yellow	1448	-1	-1	-1	-1	-1	-1	-1	-1	-1
1	Yellow	1449	-1	-1	-1	-1	-1	-1	-1	-1	-1
1	Yellow	1450	-1	-1	-1	-1	-1	-1	-1	-1	-1
1	Yellow	1451	-1	-1	-1	-1	-1	-1	-1	-1	-1
1	Yellow	1452	-1	-1	-1	-1	-1	-1	-1	-1	-1
1	Yellow	1453	-1	-1	-1	-1	-1	-1	-1	-1	-1
1	Yellow	1454	-1	-1	-1	-1	-1	-1	-1	-1	-1
1	Yellow	1455	-1	-1	-1	-1	-1	-1	-1	-1	-1
1	Yellow	1456	-1	-1	-1	-1	-1	-1	-1	-1	-1
1	Yellow	1457	-1	-1	-1	-1	-1	-1	-1	-1	-1
1	Yellow	1458	-1	-1	-1	-1	-1	-1	-1	-1	-1
1	Yellow	1459	-1	-1	-1	-1	-1	-1	-1	-1	-1
1	Yellow	1460	19.917	134.23	1	26.073	131.885	1	385.337	304.954	1
1	Yellow	1461	21.077	132.561	1	25.299	130.472	1	385.262	305.308	1
1	Yellow	1462	21.342	131.04	1	25.706	128.919	1	385.719	305.559	1
1	Yellow	1463	20.572	130.071	1	26.629	125.759	1	384.991	305.884	1
1	Yellow	1464	17.784	128.5	1	27.15	123.101	1	383.685	307.966	1
1	Yellow	1465	16.645	125.655	1	23.83	122.069	1	381.227	307.48	1
1	Yellow	1466	14.474	123.265	1	22.65	119.815	1	380.351	307.67	1
1	Yellow	1467	11.6	121.041	1	20.325	118.927	1	380.169	309.202	1
1	Yellow	1468	-1	-1	-1	-1	-1	-1	-1	-1	-1
1	Yellow	1469	-1	-1	-1	-1	-1	-1	-1	-1	-1
1	Yellow	1470	-1	-1	-1	-1	-1	-1	-1	-1	-1
1	Yellow	1471	-1	-1	-1	-1	-1	-1	-1	-1	-1
1	Yellow	1472	-1	-1	-1	-1	-1	-1	-1	-1	-1
1	Yellow	1473	-1	-1	-1	-1	-1	-1	-1	-1	-1
1	Yellow	1474	-1	-1	-1	-1	-1	-1	-1	-1	-1
1	Yellow	1475	-1	-1	-1	-1	-1	-1	-1	-1	-1
1	Yellow	1476	-1	-1	-1	-1	-1	-1	-1	-1	-1
1	Yellow	1477	-1	-1	-1	-1	-1	-1	-1	-1	-1
1	Yellow	1478	-1	-1	-1	-1	-1	-1	-1	-1	-1
1	Yellow	1479	-1	-1	-1	-1	-1	-1	-1	-1	-1
1	Yellow	1480	-1	-1	-1	-1	-1	-1	-1	-1	-1
1	Yellow	1481	-1	-1	-1	-1	-1	-1	-1	-1	-1
1	Yellow	1482	-1	-1	-1	-1	-1	-1	-1	-1	-1
1	Yellow	1483	-1	-1	-1	-1	-1	-1	-1	-1	-1
1	Yellow	1484	-1	-1	-1	-1	-1	-1	-1	-1	-1
1	Yellow	1485	-1	-1	-1	-1	-1	-1	-1	-1	-1
1	Yellow	1486	-1	-1	-1	-1	-1	-1	-1	-1	-1
1	Yellow	1487	-1	-1	-1	-1	-1	-1	-1	-1	-1
1	Yellow	1488	-1	-1	-1	-1	-1	-1	-1	-1	-1
1	Yellow	1489	-1	-1	-1	-1	-1	-1	-1	-1	-1
1	Yellow	1490	-1	-1	-1	-1	-1	-1	-1	-1	-1
1	Yellow	1491	-1	-1	-1	-1	-1	-1	-1	-1	-1
1	Yellow	1492	-1	-1	-1	-1	-1	-1	-1	-1	-1
1	Yellow	1493	-1	-1	-1	-1	-1	-1	-1	-1	-1
1	Yellow	1494	-1	-1	-1	-1	-1	-1	-1	-1	-1
1	Yellow	1495	-1	-1	-1	-1	-1	-1	-1	-1	-1
1	Yellow	1496	-1	-1	-1	-1	-1	-1	-1	-1	-1
1	Yellow	1497	-1	-1	-1	-1	-1	-1	-1	-1	-1
1	Yellow	1498	-1	-1	-1	-1	-1	-1	-1	-1	-1
1	Yellow	1499	-1	-1	-1	-1	-1	-1	-1	-1	-1
1	Yellow	1500	-1	-1	-1	-1	-1	-1	-1	-1	-1
1	Yellow	1501	-1	-1	-1	-1	-1	-1	-1	-1	-1
1	Yellow	1502	-1	-1	-1	-1	-1	-1	-1	-1	-1
1	Yellow	1503	-1	-1	-1	-1	-1	-1	-1	-1	-1
1	Yellow	1504	-1	-1	-1	-1	-1	-1	-1	-1	-1
1	Yellow	1505	-1	-1	-1	-1	-1	-1	-1	-1	-1
1	Yellow	1506	-1	-1	-1	-1	-1	-1	-1	-1	-1
1	Yellow	1507	-1	-1	-1	-1	-1	-1	-1	-1	-1
1	Yellow	1508	-1	-1	-1	-1	-1	-1	-1	-1	-1
1	Yellow	1509	-1	-1	-1	-1	-1	-1	-1	-1	-1
1	Yellow	1510	-1	-1	-1	-1	-1	-1	-1	-1	-1
1	Yellow	1511	-1	-1	-1	-1	-1	-1	-1	-1	-1
1	Yellow	1512	-1	-1	-1	-1	-1	-1	-1	-1	-1
1	Yellow	1513	-1	-1	-1	-1	-1	-1	-1	-1	-1
1	Yellow	1514	-1	-1	-1	-1	-1	-1	-1	-1	-1
1	Yellow	1515	-1	-1	-1	-1	-1	-1	-1	-1	-1
1	Yellow	1516	-1	-1	-1	-1	-1	-1	-1	-1	-1
1	Yellow	1517	-1	-1	-1	-1	-1	-1	-1	-1	-1
1	Yellow	1518	-1	-1	-1	-1	-1	-1	-1	-1	-1
1	Yellow	1519	-1	-1	-1	-1	-1	-1	-1	-1	-1
1	Yellow	1520	-1	-1	-1	-1	-1	-1	-1	-1	-1
1	Yellow	1521	-1	-1	-1	-1	-1	-1	-1	-1	-1
1	Yellow	1522	-1	-1	-1	-1	-1	-1	-1	-1	-1
1	Yellow	1523	-1	-1	-1	-1	-1	-1	-1	-1	-1
1	Yellow	1524	-1	-1	-1	-1	-1	-1	-1	-1	-1
1	Yellow	1525	-1	-1	-1	-1	-1	-1	-1	-1	-1
1	Yellow	1526	-1	-1	-1	-1	-1	-1	-1	-1	-1
1	Yellow	1527	-1	-1	-1	-1	-1	-1	-1	-1	-1
1	Yellow	1528	-1	-1	-1	-1	-1	-1	-1	-1	-1
1	Yellow	1529	-1	-1	-1	-1	-1	-1	-1	-1	-1
1	Yellow	1530	-1	-1	-1	-1	-1	-1	-1	-1	-1
1	Yellow	1531	-1	-1	-1	-1	-1	-1	-1	-1	-1
1	Yellow	1532	-1	-1	-1	-1	-1	-1	-1	-1	-1
1	Yellow	1533	-1	-1	-1	-1	-1	-1	-1	-1	-1
1	Yellow	1534	20.943	51.172	0.814999998	26.993	52.211	0.99000001	358.073	324.911	1
1	Yellow	1535	26.011	51.329	1	28.219	53.135	1	357.062	325.697	1
1	Yellow	1536	30.089	46.005	1	33.92	49.789	1	355.487	325.826	1
1	Yellow	1537	28.424	41.845	1	36.189	45.961	1	353.556	327.109	1
1	Yellow	1538	28.839	41.366	1	36.625	46.146	1	352.144	327.573	1
1	Yellow	1539	34.814	41.01	1	37.679	45.876	1	352.628	328.206	1
1	Yellow	1540	34.796	42.584	1	37.833	47.221	1	352.208	327.393	1
1	Yellow	1541	35.027	42.436	1	38.538	46.862	1	352.777	327.848	1
1	Yellow	1542	34.503	42.699	1	38.295	47.145	1	352.36	327.793	1
1	Yellow	1543	34.273	43.728	1	37.346	47.406	1	353.109	328.478	1
1	Yellow	1544	34.181	43.831	1	36.88	48.882	1	353.401	327.477	1
1	Yellow	1545	34.983	43.753	1	37.183	50.014	1	353.77	327.801	1
1	Yellow	1546	35.526	43.735	1	37.926	49.005	1	354.435	327.2	1
1	Yellow	1547	35.57	43.264	1	37.794	49.11	1	355.718	327.316	1
1	Yellow	1548	35.232	42.859	1	37.947	49.004	1	356.233	327.484	1
1	Yellow	1549	35.523	42.1	1	39.548	45.704	1	355.681	326.778	1
1	Yellow	1550	35.619	39.856	1	38.219	46.233	1	355.877	327.33	1
1	Yellow	1551	37.632	39.435	1	39.855	44.818	1	356.21	327.895	1
1	Yellow	1552	38.314	38.473	1	40.769	42.992	1	356.597	328.008	1
1	Yellow	1553	37.215	38.791	1	39.851	44.456	1	358.628	327.859	1
1	Yellow	1554	37.477	38.928	1	39.416	45.252	1	358.382	326.955	1
1	Yellow	1555	38.533	40.471	1	39.39	44.758	1	358.981	327.32	1
1	Yellow	1556	39.607	39.599	1	40.708	44.489	1	359.21	327.208	1
1	Yellow	1557	38.252	38.402	1	40.036	43.408	1	360.324	326.644	1
1	Yellow	1558	36.329	38.564	1	36.566	44.075	1	360.88	326.811	1
1	Yellow	1559	36.25	39.922	1	37.776	44.625	1	361.617	326.785	1
1	Yellow	1560	36.401	39.286	1	37.564	43.843	1	361.97	326.832	1
1	Yellow	1561	36.618	38.539	1	38.574	44.293	1	363.413	326.619	1
1	Yellow	1562	36.911	38.267	1	38.094	44.647	1	364.167	326.065	1
1	Yellow	1563	35.458	39.517	1	38.547	45.464	1	365.961	325.742	1
1	Yellow	1564	36.369	41.272	1	38.057	45.387	1	365.836	325.095	1
1	Yellow	1565	37.847	41.843	1	39.123	44.722	1	365.77	326.017	1
1	Yellow	1566	40.883	42.512	1	43.255	45.589	1	365.516	326.13	1
1	Yellow	1567	41.7	42.665	1	43.775	44.825	1	365.512	326.348	1
1	Yellow	1568	41.08	43.016	1	43.514	45.444	1	365.328	326.096	1
1	Yellow	1569	41.597	43.38	1	38.949	44.909	1	365.424	326.21	1
1	Yellow	1570	41.839	41.847	1	43.102	44.712	1	365.921	326.277	1
1	Yellow	1571	44.163	40.054	1	42.714	44.759	1	365.725	326.488	1
1	Yellow	1572	46.014	40.612	1	42.752	44.517	1	365.798	326.475	1
1	Yellow	1573	46.294	41.175	1	43.485	44.447	1	365.504	326.59	1
1	Yellow	1574	44.069	41.134	1	43.111	44.386	1	364.774	326.538	1
1	Yellow	1575	44.499	41.33	1	43.438	44.177	1	365.013	326.886	1
1	Yellow	1576	44.833	41.097	1	44.083	44.311	1	365.186	326.5	1
1	Yellow	1577	45.581	41.403	1	44.185	44.126	1	365.932	325.814	1
1	Yellow	1578	44.843	40.513	1	45.105	44.831	1	365.698	325.824	1
1	Yellow	1579	45.144	41.7	1	45.03	44.865	1	365.837	325.65	1
1	Yellow	1580	43.839	40.324	1	44.658	44.632	1	366.417	325.753	1
1	Yellow	1581	51.239	42.818	0.999000013	44.987	44.219	1	366.233	325.633	1
1	Yellow	1582	53.268	42.954	1	52.97	48.074	1	366.631	325.833	1
1	Yellow	1583	55.11	43.799	1	54.711	50.097	1	366.246	325.185	1
1	Yellow	1584	57.064	45.375	1	55.551	51.316	1	366.381	324.753	1
1	Yellow	1585	59.974	46.665	1	55.638	52.423	1	367.107	324.335	1
1	Yellow	1586	59.833	49.588	1	57.16	53.571	1	367.36	323.543	1
1	Yellow	1587	65.169	50.682	1	64.603	54.124	1	368.692	322.608	1
1	Yellow	1588	69.392	52.357	1	67.392	59.253	1	369.116	322.05	1
1	Yellow	1589	74.774	53.252	1	71.111	57.261	1	369.544	321.552	1
1	Yellow	1590	75.514	56.014	1	72.061	60.339	1	369.676	321.857	1
1	Yellow	1591	78.064	57.047	1	73.701	60.737	1	370.474	321.928	1
1	Yellow	1592	79.196	59.69	1	75.476	61.985	1	371.429	321.536	1
1	Yellow	1593	79.736	60.377	1	76.443	61.558	1	372.792	321.613	1
1	Yellow	1594	82.667	62.029	1	78.311	62.475	1	373.985	321.387	1
1	Yellow	1595	85.417	63.471	1	79.598	66.053	1	375.447	322.434	1
1	Yellow	1596	84.719	65.619	1	80.352	68.643	1	375.919	322.527	1
1	Yellow	1597	89.837	67.444	1	83.651	69.956	1	376.731	321.798	1
1	Yellow	1598	90.677	68.955	1	85.19	70.656	1	377.125	322.199	1
1	Yellow	1599	91.112	70.268	1	87.059	71.376	1	377.322	322.458	1
1	Yellow	1600	91.794	72.037	1	85.891	72.709	1	377.165	321.575	1
1	Yellow	1601	92.024	73.212	1	86.102	74.237	1	377.351	321.491	1
1	Yellow	1602	92.626	74.198	1	86.35	75.405	1	376.99	321.295	1
1	Yellow	1603	94.207	74.648	1	89.466	76.917	1	377.154	321.221	1
1	Yellow	1604	95.081	74.924	1	91.145	77.853	1	377.383	321.574	1
1	Yellow	1605	96.375	75.764	1	92.396	76.099	1	378.2	321.738	1
1	Yellow	1606	98.493	76.438	1	93.888	77.479	1	378.762	321.413	1
1	Yellow	1607	101.927	76.169	1	99.31	79.871	1	379.459	321.235	1
1	Yellow	1608	105.874	78.567	1	100.551	81.898	1	379.867	321.028	1
1	Yellow	1609	110.864	82.295	1	105.543	82.577	1	380.217	321.032	1
1	Yellow	1610	110.465	87.045	1	106.911	85.418	1	380.192	320.716	1
1	Yellow	1611	112.182	89.367	1	109.175	89.705	1	380.563	320.326	1
1	Yellow	1612	115.658	93.457	1	110.653	92.905	1	380.43	320.3	1
1	Yellow	1613	118.43	95.888	1	115.553	94.517	1	380.183	320.173	1
1	Yellow	1614	122.484	96.963	1	117.498	99.73	1	380.18	320.071	1
1	Yellow	1615	123.811	99.181	1	118.886	100.793	1	380.484	320.093	1
1	Yellow	1616	125.369	103.332	1	121.442	103.655	1	381.181	319.604	1
1	Yellow	1617	128.833	106.368	1	122.426	104.871	1	382.269	319.103	1
1	Yellow	1618	130.943	108.065	1	125.415	107.53	1	383.225	320.078	1
1	Yellow	1619	133.787	110.524	1	129.444	108.066	1	383.981	319.923	1
1	Yellow	1620	135.595	112.084	1	134.073	108.971	1	384.445	319.342	1
1	Yellow	1621	139.425	111.834	1	133.514	113.438	1	384.408	318.947	1
1	Yellow	1622	143.324	118.087	1	139.239	114.124	1	384.34	318.413	1
1	Yellow	1623	145.655	122.528	1	140.816	116.229	1	384.416	318.243	1
1	Yellow	1624	147.222	122.912	1	141.886	117.697	1	384.168	317.625	1
1	Yellow	1625	150.62	126.176	1	146.468	122.61	1	384.076	317.438	1
1	Yellow	1626	153.347	128.457	1	148.337	123.298	1	383.16	316.953	1
1	Yellow	1627	151.641	130.414	1	148.792	126.075	1	383.494	316.786	1
1	Yellow	1628	152.898	131.286	1	147.43	129.256	1	384.434	316.771	1
1	Yellow	1629	154.696	132.609	1	148.888	129.825	1	383.164	316.594	1
1	Yellow	1630	156.523	133.137	1	152.963	129.956	1	383.208	316.569	1
1	Yellow	1631	159.041	134.532	1	155.376	130.556	1	384.074	316.683	1
1	Yellow	1632	161.84	136.752	1	157.427	130.655	1	384.233	316.937	1
1	Yellow	1633	162.738	137.445	1	157.92	131.129	1	384.17	317.111	1
1	Yellow	1634	163.454	137.822	1	159.161	131.115	1	384.826	317.756	1
1	Yellow	1635	165.482	138.24	1	162.137	132.596	1	384.587	318.076	1
1	Yellow	1636	166.631	137.852	1	162.59	132.895	1	384.347	318.121	1
1	Yellow	1637	168.888	137.943	1	164.728	132.704	1	383.844	318.416	1
1	Yellow	1638	172.475	139.495	1	169.307	133.535	1	383.667	319.096	1
1	Yellow	1639	176.326	141.195	1	170.788	135.606	1	382.741	319.528	1
1	Yellow	1640	176.579	142.471	1	173.778	136.884	1	382.215	321.083	1
1	Yellow	1641	181.112	143.396	1	177.56	140.188	1	382.481	321.172	1
1	Yellow	1642	185.059	145.966	1	180.547	142.119	1	382.2	321.394	1
1	Yellow	1643	186.197	151.914	1	181.092	147.989	1	382.743	321.405	1
1	Yellow	1644	190.147	156.791	1	186.691	149.309	1	383.012	321.337	1
1	Yellow	1645	193.269	159.614	1	188.166	154.647	1	383.904	321.735	1
1	Yellow	1646	194.917	162.654	1	189.605	157.641	1	384.026	321.647	1
1	Yellow	1647	197.122	164.987	1	193.023	163.004	1	384.59	321.547	1
1	Yellow	1648	200.391	169.209	1	195.953	163.75	1	384.383	321.72	1
1	Yellow	1649	203.976	172.904	1	200.716	166.899	1	384.519	321.466	1
1	Yellow	1650	208.633	173.79	1	204.54	169.86	1	385.08	322.762	1
1	Yellow	1651	211.23	176.88	1	205.685	171.906	1	385.65	324.706	1
1	Yellow	1652	214.405	179.618	1	209.951	173.778	1	385.558	324.346	1
1	Yellow	1653	215.298	180.365	1	209.996	178.035	1	385.519	323.953	1
1	Yellow	1654	217.929	184.277	1	212.745	180.758	1	385.381	323.846	1
1	Yellow	1655	221.037	187.343	1	217.55	181.128	1	385.103	324.214	1
1	Yellow	1656	222.13	187.481	1	220.458	181.592	1	384.072	324.915	1
1	Yellow	1657	227.758	190.562	1	223.131	184.54	1	383.523	325.74	1
1	Yellow	1658	230.766	191.575	1	226.979	189.041	1	383.402	326.104	1
1	Yellow	1659	231.845	194.138	1	228.655	190.351	1	383.11	326.305	1
1	Yellow	1660	233.911	198.84	1	227.839	196.691	1	383.722	326.937	1
1	Yellow	1661	233.426	205.108	1	229.674	202.385	1	385.591	326.526	1
1	Yellow	1662	235.318	210.43	1	228.575	209.989	1	385.592	326.337	1
1	Yellow	1663	236.176	218.832	1	231.129	214.679	1	385.555	326.691	1
1	Yellow	1664	240.81	223.945	1	236.41	218.531	1	383.34	326.89	1
1	Yellow	1665	238.028	228.304	1	235.997	224.658	1	383.126	327.271	1
1	Yellow	1666	240.787	231.694	1	235.884	228.555	1	383.979	328.053	1
1	Yellow	1667	239.333	235.851	1	236.455	231.827	1	383.848	328.983	1
1	Yellow	1668	242.612	240.318	1	236.637	235.893	1	384.216	329.564	1
1	Yellow	1669	241.731	245.114	1	238.418	240.916	1	383.382	330.854	1
1	Yellow	1670	242.356	250.739	1	238.772	244.443	1	383.933	330.849	1
1	Yellow	1671	245.113	254.158	1	239.979	247.817	1	383.264	331.735	1
1	Yellow	1672	247.463	256.202	1	243.096	251.782	1	384.65	330.792	1
1	Yellow	1673	248.121	259.285	1	245.696	253.212	1	382.774	331.838	1
1	Yellow	1674	250.364	260.499	1	244.015	259.096	1	384.339	331.156	1
1	Yellow	1675	252.158	263.371	1	246.632	260.852	1	384.311	331.44	1
1	Yellow	1676	255.658	263.135	1	252.165	259.948	1	384.147	331.521	1
1	Yellow	1677	257.979	263.593	1	254.859	258.362	1	383.95	331.573	1
1	Yellow	1678	261.361	260.563	1	257.941	257.979	1	383.445	332.581	1
1	Yellow	1679	264.847	259.091	1	262.494	254.433	1	383.311	332.12	1
1	Yellow	1680	268.376	254.821	1	265.934	252.608	1	383.123	331.883	1
1	Yellow	1681	273.96	253.647	1	269.678	246.896	1	382.948	332.155	1
1	Yellow	1682	278.462	246.929	1	273.993	244.183	1	382.742	332.534	1
1	Yellow	1683	283.708	243.299	1	277.933	242.674	1	382.82	332.76	1
1	Yellow	1684	287.472	242.079	1	285.618	238.151	1
1	Yellow	1685	296.404	240.774	1	292.091	237.723	1
1	Yellow	1686	300.27	241.608	1	295.543	238.89	1
1	Yellow	1687	301.891	240.416	1	301.385	237.56	1
1	Yellow	1688	308.628	241.691	1	304.819	238.102	1	382.367	333.11	1
1	Yellow	1689	312.595	242.611	1	309.249	237.921	1	382.736	331.019	1
1	Yellow	1690	315.917	243.372	1	313.891	238.977	1	382.409	329.203	1
1	Yellow	1691	319.944	243.965	1	317.729	238.343	1	382.161	328.91	1
1	Yellow	1692	326.675	243.465	1	323.337	239.194	1	382.381	328.451	1
1	Yellow	1693	331.725	242.877	1	328.332	239.137	1	382.345	328.005	1
1	Yellow	1694	337.481	244.801	1	334.657	238.954	1	381.8	326.102	1
1	Yellow	1695	343.51	245.28	1	338.345	241.31	1	381.752	326.183	1
1	Yellow	1696	347.621	243.308	1	341.045	242.627	1	381.868	326.141	1
1	Yellow	1697	350.038	243.746	1	346.895	241.013	1	382.552	326.237	1
1	Yellow	1698	354.113	246.637	1	350.461	241.53	1	381.872	325.754	1
1	Yellow	1699	357.34	245.706	1	353.467	241.99	1	382.077	325.902	1
1	Yellow	1700	358.895	245.987	1	354.376	242.342	1	382.39	325.715	1
1	Yellow	1701	360.091	245.681	1	354.758	242.417	1	382.97	325.578	1
1	Yellow	1702	361.352	245.913	1	356.615	242.928	1	383.494	325.242	1
1	Yellow	1703	362.27	246.99	1	357.713	244.236	1	384.07	325.138	1
1	Yellow	1704	363.575	246.189	1	358.63	243.409	1	384.592	325.064	1
1	Yellow	1705	364.363	245.627	1	361.726	241.735	1	384.552	323.302	1
1	Yellow	1706	364.458	245.746	1	361.44	242.147	1	384.557	323.33	1
1	Yellow	1707	364.166	246.782	1	360.965	242.707	1	384.956	322.865	1
1	Yellow	1708	363.575	248.508	1	359.371	244.171	1	386.446	322.691	1
1	Yellow	1709	361.008	251.677	1	359.342	244.118	1	387.655	322.723	1
1	Yellow	1710	360.026	253.239	1	358.643	245.157	1	388.095	323.006	1
1	Yellow	1711	357.691	254.473	1	356.907	246.577	1	387.864	322.545	1
1	Yellow	1712	356.934	256.34	1	356.352	248.423	1	388.196	322.528	1
1	Yellow	1713	359.404	254.49	1	354.966	252.036	1	388.019	321.531	1
1	Yellow	1714	359.149	257.168	1	356.142	252.499	1	389.101	320.957	1
1	Yellow	1715	359.901	258.478	1	357.134	253.418	1	389.066	320.004	1
1	Yellow	1716	360.665	259.106	1	358.002	254.645	1	389.399	319.998	1
1	Yellow	1717	361.373	260.564	1	359.261	256.049	1	390.368	320.361	1
1	Yellow	1718	361.992	261.751	1	361.13	256.605	1	390.639	320.694	1
1	Yellow	1719	361.953	263.563	1	360.591	257.534	1	390.238	319.358	1
1	Yellow	1720	362.17	266.891	1	360.874	258.644	1	390.99	321.227	1
1	Yellow	1721	362.126	267.492	1	361.264	259.934	1	391.247	321.049	1
1	Yellow	1722	363.223	267.364	1	362.535	259.976	1	391.169	321.134	1
1	Yellow	1723	364.312	266.84	1	363.745	259.512	1	390.534	321.706	1
1	Yellow	1724	365.014	266.139	1	364.109	258.979	1	390.861	322.053	1
1	Yellow	1725	366.562	265.931	1	365.715	258.735	1	389.212	321.542	1
1	Yellow	1726	365.09	264.151	1	367.077	259.073	1	387.627	321.373	1
1	Yellow	1727	368.056	266.375	1	370.54	259.542	1	385.764	319.693	1
1	Yellow	1728	371.454	267.763	1	373.579	260.31	1	383.48	319.633	1
1	Yellow	1729	372.219	267.736	1	373.854	261.374	1	381.995	320.203	1
1	Yellow	1730	374.309	266.069	1	375.41	259.794	1	381.421	320.62	1
1	Yellow	1731	377.45	263.999	1	377.918	258.486	1	381.201	321.107	1
1	Yellow	1732	377.899	261.804	1	377.555	256.127	1	381.48	321.161	1
1	Yellow	1733	380.245	261.13	1	380.674	254.725	1	382.451	321.498	1
1	Yellow	1734	382.019	261.686	1	383.435	254.559	1	382.948	321.612	1
1	Yellow	1735	384.062	261.627	1	384.344	254.039	1	383.493	322.103	1
1	Yellow	1736	385.917	260.963	1	383.935	253.286	1	381.925	323.049	1
1	Yellow	1737	381.79	262.385	1	382.504	259.628	1	381.432	324.482	1
1	Yellow	1738	379.818	264.719	1	380.729	260.205	1	383.772	325.443	1
1	Yellow	1739	377.696	266.295	1	379.498	259.832	1	384.403	325.202	1
1	Yellow	1740	371.035	264.888	1	374.045	260.246	1	385.793	325.42	1
1	Yellow	1741	367.157	262.507	1	371.52	259.736	1	385.99	324.395	1
1	Yellow	1742	366.134	263.163	1	370.269	257.808	1	386.211	324.743	1
1	Yellow	1743	362.444	263.762	1	364.196	257.846	1	385.502	324.381	1
1	Yellow	1744	358.195	262.509	1	363.706	259.023	1	385.18	324.655	1
1	Yellow	1745	355.643	263.589	1	356.84	258.742	1	385.394	323.424	1
1	Yellow	1746	353.443	262.029	1	355.8	258.294	1	385.671	322.767	1
1	Yellow	1747	348.474	264.398	1	354.108	258.521	1	385.529	322.632	1
1	Yellow	1748	346.266	262.539	1	349.033	253.877	1	385.758	322.618	1
1	Yellow	1749	343.34	260.583	1	346.9	253.915	1	385.93	322.962	1
1	Yellow	1750	338.627	260.247	1	341.662	255.608	1	386.172	322.702	1
1	Yellow	1751	335.461	259.083	1	339.594	253.856	1	386.315	322.491	1
1	Yellow	1752	332.586	257.222	1	333.335	250.459	1	386.441	321.833	1
1	Yellow	1753	330.234	255.383	1	332.181	248.827	1	386.085	321.642	1
1	Yellow	1754	327.107	253.293	1	330.492	245.625	1	385.719	321.71	1
1	Yellow	1755	323.55	250.933	1	328.873	245.005	1	385.1	321.449	1
1	Yellow	1756	321.561	247.629	1	327.469	242.465	1	385.094	321.247	1
1	Yellow	1757	319.551	248.424	1	325.445	242.097	1	384.746	320.877	1
1	Yellow	1758	320.126	246.907	1	323.948	241.694	1	384.706	321.078	1
1	Yellow	1759	319.503	246.012	1	323.762	241.224	1	384.399	321.394	1
1	Yellow	1760	318.542	245.337	1	322.262	241.394	1	384.765	321.598	1
1	Yellow	1761	317.478	244.051	1	321.418	240.696	1	382.924	321.246	1
1	Yellow	1762	316.622	242.304	1	318.164	234.979	1	381.965	321.141	1
1	Yellow	1763	314.676	238.971	1	316.83	233.908	1	381.146	321.318	1
1	Yellow	1764	313.02	240.029	1	316.071	233.644	1	380.098	321.269	1
1	Yellow	1765	311.58	238.673	1	314.948	232.778	1	379.215	321.965	1
1	Yellow	1766	310.144	236.014	1	315.425	230.876	1	378.588	321.759	1
1	Yellow	1767	310.082	234.976	1	315.62	230	1	377.873	321.046	1
1	Yellow	1768	309.868	234.423	1	315.849	228.522	1	377.102	320.482	1
1	Yellow	1769	309.39	233.862	1	316.547	228.099	1	376.976	321.147	1
1	Yellow	1770	310.545	232.315	1	316.788	227.751	1	376.264	321.505	1
1	Yellow	1771	309.016	230.928	1	315.939	227.173	1	376.111	322.274	1
1	Yellow	1772	308.516	229.784	1	315.293	225.567	1	375.909	321.97	1
1	Yellow	1773	309.499	228.981	1	316.806	221.231	1	375.937	322.467	1
1	Yellow	1774	311.067	229.463	1	317.915	225.709	1	376.516	321.714	1
1	Yellow	1775	310.953	232.775	1	318.597	226.522	1	377.506	322.404	1
1	Yellow	1776	311.313	233.77	1	318.64	227.271	1	376.878	321.291	1
1	Yellow	1777	313.801	231.834	1	317.853	228.325	1	376.245	322.279	1
1	Yellow	1778	314.812	233.02	1	318.741	229.509	1	375.734	322.744	1
1	Yellow	1779	314.429	233.815	1	322.131	230.321	1	375.362	323.535	1
1	Yellow	1780	314.295	234.181	1	322.249	230.308	1	374.766	324.029	1
1	Yellow	1781	314.862	235.456	1	322.968	230.343	1	374.056	324.393	1
1	Yellow	1782	314.54	237.387	1	319.954	235.565	1	373.124	324.585	1
1	Yellow	1783	315.65	238.735	1	318.289	232.786	1	371.934	324.219	1
1	Yellow	1784	316.155	238.844	1	319.621	237.187	1	370.863	323.015	1
1	Yellow	1785	315.993	238.936	1	318.117	233.029	1	369.611	320.855	1
1	Yellow	1786	316.359	239.367	1	319.301	237.54	1	369.518	319.125	1
1	Yellow	1787	316.323	239.748	1	317.344	233.656	1	367.536	316.817	1
1	Yellow	1788	315.612	239.774	1	316.714	233.167	1	368.315	315.605	1
1	Yellow	1789	314.024	239.577	1	316.358	233.186	1	368.206	315.429	1
1	Yellow	1790	313.149	238.05	1	316.184	231.064	1	367.993	316.362	1
1	Yellow	1791	311.453	237.201	1	315.388	230.28	1	367.756	316.263	1
1	Yellow	1792	310.46	236.016	1	314.925	229.709	1	367.722	316.725	1
1	Yellow	1793	308.352	235.379	1	314.371	229.449	1	367.485	317.986	1
1	Yellow	1794	308.127	233.508	1	314.032	227.895	1	365.013	320.476	1
1	Yellow	1795	306.557	231.463	1	312.663	226.688	1	365.971	321.832	1
1	Yellow	1796	305.686	232.137	1	308.593	224.708	1	365.648	321.91	1
1	Yellow	1797	305.353	230.104	1	308.449	224.698	1	365.085	320.921	1
1	Yellow	1798	304.091	228.291	1	308.295	223.96	1	363.852	320.232	1
1	Yellow	1799	305.424	226.299	1	307.812	222.363	1	363.432	319.789	1
1	Yellow	1800	306.034	221.715	1	309.479	215.206	1	363.078	319.645	1
1	Yellow	1801	303.199	219.51	1	307.652	212.672	1	362.291	320.226	1
1	Yellow	1802	301.779	217.37	1	307.021	211.148	1	361.268	321.051	1
1	Yellow	1803	300.587	215.113	1	302.802	205.51	1	360.957	321.8	1
1	Yellow	1804	299.127	213.061	1	301.31	203.993	1	359.71	320.858	1
1	Yellow	1805	295.584	209.774	1	299.054	202.94	1	359.699	320.588	1
1	Yellow	1806	292.037	206.822	1	296.941	198.206	1	359.311	320.355	1
1	Yellow	1807	288.781	204.387	1	294.681	196.219	1	359.098	320.175	1
1	Yellow	1808	286.943	202.535	1	291.484	195.346	1	358.482	320.048	1
1	Yellow	1809	282.07	200.193	1	286.602	194.683	1	357.846	319.573	1
1	Yellow	1810	276.814	196.616	1	282.286	188.894	1	357.036	319.397	1
1	Yellow	1811	273.213	195.487	1	278.972	190.041	1	356.701	319.285	1
1	Yellow	1812	271.573	193.14	1	274.019	189.437	1	356.153	318.89	1
1	Yellow	1813	266.714	192.277	1	269.351	185.93	1	356.055	319.861	1
1	Yellow	1814	262.547	191.724	1	266.713	186.202	1	355.771	322.135	1
1	Yellow	1815	259.91	192.825	1	265.39	187.241	1	354.894	323.561	1
1	Yellow	1816	256.905	192.918	1	264.507	187.156	1	354.082	325.082	1
1	Yellow	1817	255.372	195.602	1	262.328	190.429	1	353.886	325.124	1
1	Yellow	1818	255.87	195.525	1	259.449	190.986	1	353.231	323.65	1
1	Yellow	1819	251.557	198.269	1	256.14	190.175	1	352.172	323.366	1
1	Yellow	1820	247.923	200.096	1	252.413	189.853	1	352.07	323.1	1
1	Yellow	1821	245.734	200.882	1	250.289	195.134	1	352.16	323.186	1
1	Yellow	1822	242.575	203.756	1	248.015	194.867	1	352.031	323.524	1
1	Yellow	1823	240.276	205.932	1	245.674	197.077	1	352.256	324.121	1
1	Yellow	1824	238.623	207.477	1	242.793	198.533	1	351.747	323.846	1
1	Yellow	1825	233.693	207.411	1	235.738	199.914	1	351.251	324.179	1
1	Yellow	1826	226.711	208.976	1	233.028	202.354	1	350.211	325.265	1
1	Yellow	1827	224.903	207.805	1	228.108	204.032	1	349.306	325.358	1
1	Yellow	1828	221.453	208.752	1	223.92	205.395	1	348.243	326.025	1
1	Yellow	1829	218.481	209.065	1	220.747	202.716	1	348.019	326.724	1
1	Yellow	1830	215.321	209.762	1	219.066	203.994	1	347.799	326.727	1
1	Yellow	1831	215.947	209.516	1	217.849	204.533	1	348.158	326.262	1
1	Yellow	1832	213.225	210.756	1	217.824	203.97	1	348.026	325.937	1
1	Yellow	1833	211.175	212.046	1	213.773	205.8	1	348.375	326.132	1
1	Yellow	1834	209.954	212.824	1	210.694	206.649	1	348.761	326.108	1
1	Yellow	1835	208.261	212.446	1	210.334	207.704	1	348.965	326.267	1
1	Yellow	1836	204.863	216.425	1	207.322	206.938	1	349.315	326.295	1
1	Yellow	1837	203.437	217.415	1	204.469	212.434	1	349.684	326.085	1
1	Yellow	1838	201.392	218.496	1	203.474	212.311	1	349.801	325.951	1
1	Yellow	1839	199.098	218.237	1	201.818	212.423	1	350.24	326.151	1
1	Yellow	1840	196.365	220.444	1	200.557	212.359	1	350.522	326.183	1
1	Yellow	1841	195.716	223.063	1	198.763	215.373	1	350.729	326.327	1
1	Yellow	1842	192.591	225.523	1	194.687	221.737	1	350.556	326.473	1
1	Yellow	1843	190.872	227.987	1	193.788	224.461	1	350.366	326.313	1
1	Yellow	1844	188.348	231.774	1	190.316	227.204	1	350.159	325.938	1
1	Yellow	1845	186.446	234.255	1	189.349	228.649	1	349.054	325.236	1
1	Yellow	1846	185.981	236.248	1	187.63	229.825	1	348.385	324.149	1
1	Yellow	1847	184.569	237.921	1	187.092	230.718	1	346.369	323.684	1
1	Yellow	1848	182.895	240.328	1	185.808	231.977	1	345.942	324.362	1
1	Yellow	1849	182.085	239.718	1	185.361	234.168	1	345.025	324.112	1
1	Yellow	1850	181.263	242.9	1	183.461	237.577	1	343.833	323.706	1
1	Yellow	1851	180.655	244.857	1	182.074	238.999	1	343.653	323.98	1
1	Yellow	1852	179.548	245.706	1	180.602	239.63	1	342.852	324.876	1
1	Yellow	1853	179.034	246.362	1	180.109	239.573	1	342.594	324.398	1
1	Yellow	1854	178.046	246.482	1	179.227	240.356	1	342.521	324.277	1
1	Yellow	1855	172.986	247.564	1	178.966	242.95	1	342.309	323.37	1
1	Yellow	1856	168.28	248.685	1	170.903	242.39	1	341.911	322.206	1
1	Yellow	1857	162.907	249.312	1	166.687	242.797	1	341.7	321.663	1
1	Yellow	1858	157.608	248.898	1	159.579	242.481	1	340.954	320.783	1
1	Yellow	1859	153.135	248.021	1	155.581	240.709	1	339.925	321.158	1
1	Yellow	1860	149.838	248.554	1	152.575	240.951	1	338.974	319.973	1
1	Yellow	1861	147.377	248.573	1	150.645	242.482	1	338.24	320.168	1
1	Yellow	1862	144.897	249.377	1	146.971	242.579	1	338.04	319.827	1
1	Yellow	1863	141.845	247.998	1	147.149	243.068	1	336.548	318.273	1
1	Yellow	1864	137.703	248.531	1	141.108	241.49	1	337.286	318.5	1
1	Yellow	1865	134.311	246.646	1	137.788	239.1	1	336.551	317.911	1
1	Yellow	1866	130.602	246.609	1	135.173	240.795	1	335.406	317.149	1
1	Yellow	1867	128.661	248.225	1	134.332	240.896	1	334.476	316.477	1
1	Yellow	1868	127.543	247.8	1	132.358	241.842	1	333.358	316.253	1
1	Yellow	1869	127.4	247.812	1	132.592	241.997	1	332.344	316.414	1
1	Yellow	1870	126.269	248.525	1	132.077	241.664	1	331.884	316.776	1
1	Yellow	1871	125.538	248.074	1	129.127	240.228	1	331.061	317.462	1
1	Yellow	1872	125.938	247.026	1	130.016	239.993	1	330.003	317.078	1
1	Yellow	1873	126.114	246.703	1	130.639	240.461	1	329.466	316.552	1
1	Yellow	1874	127.183	244.434	1	130.866	240.435	1	328.014	317.23	1
1	Yellow	1875	127.917	243.235	1	131.412	239.391	1	327.704	316.683	1
1	Yellow	1876	128.5	242.426	1	133.04	238.32	1	327.332	316.695	1
1	Yellow	1877	126.703	242.381	1	133.669	239.148	1	326.719	315.054	1
1	Yellow	1878	126.964	241.765	1	134.268	238.628	1	326.436	314.007	1
1	Yellow	1879	127.943	242.582	1	137.286	237.982	1	325.271	313.619	1
1	Yellow	1880	128.309	242.722	1	138.175	237.297	1	324.378	315.964	1
1	Yellow	1881	128.992	243.793	1	138.063	237.721	1	323.367	316.596	1
1	Yellow	1882	129.131	242.93	1	138.635	236.831	1	323.184	316.775	1
1	Yellow	1883	128.457	241.014	1	138.37	236.054	1	322.694	315.592	1
1	Yellow	1884	127.29	239.716	1	138.148	234.805	1	322.871	315.371	1
1	Yellow	1885	128.503	241.891	1	134.214	237.248	1	322.471	314.655	1
1	Yellow	1886	125.007	240.03	1	132.844	236.026	1	322.346	314.631	1
1	Yellow	1887	121.558	238.938	1	129.426	236.014	1	321.71	314.281	1
1	Yellow	1888	120.537	237.247	1	128.086	234.288	1	321.362	314.206	1
1	Yellow	1889	117.608	235.172	1	126.296	233.513	1	321.3	313.856	1
1	Yellow	1890	115.395	233.228	1	125.444	229.475	1	320.677	313.592	1
1	Yellow	1891	114.292	231.525	1	122.581	229.334	1	319.528	312.962	1
1	Yellow	1892	114.081	231.319	1	121.774	229.611	1	318.799	312.88	1
1	Yellow	1893	112.873	231.035	1	121.151	229.744	1	317.546	312.168	1
1	Yellow	1894	111.393	230.774	1	117.868	229.908	1	318.005	311.284	1
1	Yellow	1895	110.217	229.842	1	115.669	230.053	1	317.664	312.06	1
1	Yellow	1896	109.084	229.892	1	114.557	230.387	1	317.721	311.805	1
1	Yellow	1897	107.937	229.967	1	114.774	230.543	1	317.221	310.763	1
1	Yellow	1898	107.159	231.657	1	113.447	232.594	1	316.25	309.609	1
1	Yellow	1899	105.107	231.18	1	110.263	236.383	1	314.615	309.388	1
1	Yellow	1900	101.185	233.03	1	108.581	237.165	1	313.72	310.064	1
1	Yellow	1901	101.571	234.629	1	107.092	237.118	1	312.169	309.167	1
1	Yellow	1902	97.975	233.661	1	104.913	236.975	1	312.773	308.171	1
1	Yellow	1903	92.75	235.602	1	100.312	235.707	1	312.131	307.989	1
1	Yellow	1904	86.248	235.858	1	94.436	236.843	1	311.169	307.23	1
1	Yellow	1905	84.678	237.389	1	92.048	236.717	1	310.63	306.665	1
1	Yellow	1906	80.812	236.861	1	88.71	235.933	1	309.397	306.21	1
1	Yellow	1907	77.862	236.319	1	86.47	235.617	1	308.552	306.181	1
1	Yellow	1908	74.855	233.661	1	82.76	233.661	1	308.352	305.843	1
1	Yellow	1909	72.838	233.313	1	80.926	232.454	1	308.397	305.62	1
1	Yellow	1910	71.72	234.115	1	77.942	234.322	1	308.256	305.338	1
1	Yellow	1911	69.531	235.604	1	77.784	234.533	1	308.082	305.433	1
1	Yellow	1912	69.81	235.817	1	77.873	234.171	1	308.189	305.637	1
1	Yellow	1913	70.292	236.334	1	77.702	234.487	1	308.048	305.592	1
1	Yellow	1914	71.779	237.562	1	78.092	234.642	1	308.121	305.482	1
1	Yellow	1915	71.835	239.422	1	78.324	235.308	1	307.964	305.545	1
1	Yellow	1916	71.274	241.468	1	77.89	236.774	1	307.982	305.418	1
1	Yellow	1917	71.09	242.078	1	77.526	238.008	1	307.428	305.459	1
1	Yellow	1918	70.722	243.569	1	76.89	239.917	1	306.885	305.552	1
1	Yellow	1919	68.899	244.984	1	75.204	241.403	1	306.654	305.904	1
1	Yellow	1920	67.599	245.147	1	73.728	240.706	1	305.827	307.341	1
1	Yellow	1921	66.117	245.533	1	71.74	241.642	1	306.034	307.02	1
1	Yellow	1922	63.334	245.017	1	68.427	240.016	1	305.643	307.435	1
1	Yellow	1923	58.388	244.959	1	64.896	240.449	1	305.715	307.784	1
1	Yellow	1924	54.907	243.375	1	60.305	237.656	1	304.982	308.244	1
1	Yellow	1925	51.95	243.844	1	59.134	237.255	1	302.913	308.612	1
1	Yellow	1926	49.061	242.893	1	57.343	238.189	1	303.306	308.406	1
1	Yellow	1927	47.582	241.841	1	54.068	238.772	1	303.152	308.2	1
1	Yellow	1928	48.572	241.659	1	52.903	237.616	1	303.627	308.351	1
1	Yellow	1929	48.297	242.054	1	51.916	238.303	1	303.446	308.555	1
1	Yellow	1930	48.464	243.492	1	51.998	238.7	1	303.379	308.276	1
1	Yellow	1931	48.456	244.087	1	52.032	239.723	1	302.873	308.493	1
1	Yellow	1932	48.216	244.283	1	51.704	240.817	1	302.732	308.295	1
1	Yellow	1933	48.214	244.435	1	52.098	241.007	1	302.049	308.375	1
1	Yellow	1934	48.495	244.761	1	51.927	240.361	1	300.602	308.179	1
1	Yellow	1935	48.098	245.912	1	53.217	241.719	1	299.05	308.761	1
1	Yellow	1936	48.55	245.594	1	53.458	242.113	1	297.269	309.034	1
1	Yellow	1937	48.391	245.147	1	53.343	241.233	1	297.183	308.793	1
1	Yellow	1938	47.249	245.469	1	53.148	241.459	1	296.651	308.771	1
1	Yellow	1939	45.733	245.284	1	51.966	241.19	1	295.998	308.72	1
1	Yellow	1940	43.751	243.791	1	50.371	237.835	1	294.919	308.876	1
1	Yellow	1941	41.642	243.429	1	48.877	237.805	1	293.347	309.575	1
1	Yellow	1942	39.985	241.326	1	47.991	236.56	1	291.972	309.57	1
1	Yellow	1943	39.255	239.713	1	45.26	235.036	1	290.952	308.871	1
1	Yellow	1944	36.774	239.196	1	43.2	235.177	1	289.859	307.525	1
1	Yellow	1945	32.465	239	1	42.109	234.431	1	288.803	307.004	1
1	Yellow	1946	30.965	238.84	1	41.623	234.475	1	288.537	306.687	1
1	Yellow	1947	33.755	237.813	1	39.274	234.588	1	288.015	306.337	1
1	Yellow	1948	33.897	237.278	1	38.78	234.92	1	286.766	306.582	1
1	Yellow	1949	33.415	236.907	1	38.096	233.428	1	286.717	306.646	1
1	Yellow	1950	32.709	238.751	1	38.03	233.881	1	286.358	306.456	1
1	Yellow	1951	30.38	239.096	1	35.913	235.438	1	286.431	306.577	1
1	Yellow	1952	33.484	240.288	1	36.978	235.403	1	286.494	306.538	1
1	Yellow	1953	33.349	241.277	1	36.329	236.081	1	286.282	306.488	1
1	Yellow	1954	32.852	243.105	1	35.848	238.215	1	285.863	305.27	1
1	Yellow	1955	31.478	243.525	1	36.035	238.895	1	285.747	306.159	1
1	Yellow	1956	30.566	246.878	1	36.273	241.916	1	284.742	305.181	1
1	Yellow	1957	29.341	249.597	1	36.245	245.941	1	284.498	304.835	1
1	Yellow	1958	28.115	251.246	1	35.191	246.829	1	284.414	305.216	1
1	Yellow	1959	27.581	252.474	1	30.032	245.809	1	282.704	307.003	1
1	Yellow	1960	26.546	252.945	1	28.884	246.249	1	281.951	307.658	1
1	Yellow	1961	24.261	254.026	1	25.83	247.758	1	281.037	308.788	1
1	Yellow	1962	23.295	254.561	1	25.701	249.554	1	280.763	307.698	1
1	Yellow	1963	21.314	255.109	1	25.822	249.434	1	279.97	307.127	1
1	Yellow	1964	20.022	254.541	1	24.496	249.643	1	280.055	306.94	1
1	Yellow	1965	18.444	253.799	1	22.345	248.792	1	279.51	306.868	1
1	Yellow	1966	19.04	253.722	1	22.436	248.413	1	279.046	306.969	1
1	Yellow	1967	22.357	255.128	1	23.328	249.521	1	277.972	308.466	1
1	Yellow	1968	24.373	256.278	1	25.463	250.027	1	275.625	307.91	1
1	Yellow	1969	25.627	256.947	1	26.831	250.294	1	273.669	306.923	1
1	Yellow	1970	28.837	256.44	1	29.278	250.137	1	270.067	307.781	1
1	Yellow	1971	30.461	256.431	1	32.899	251.459	1	269.477	308.023	1
1	Yellow	1972	32.223	256.282	1	32.78	252.553	1	268.84	307.22	1
1	Yellow	1973	33.151	258.191	1	33.164	256.889	1	267.751	306.345	1
1	Yellow	1974	34.202	262.754	1	34.561	257.363	1	267.358	306.029	1
1	Yellow	1975	36.43	264.125	1	38.873	259.231	1	266.55	306.119	1
1	Yellow	1976	38.315	264.674	1	41.422	260.663	1	264.329	306.89	1
1	Yellow	1977	38.92	268.648	1	41.783	262.311	1	264.292	307.755	1
1	Yellow	1978	39.603	266.319	1	41.205	261.236	1	263.277	307.55	1
1	Yellow	1979	38.643	265.369	1	41.672	261.36	1	263.17	307.93	1
1	Yellow	1980	38.686	263.316	1	42.021	258.083	1	263.333	307.604	1
1	Yellow	1981	39.23	263.138	1	41.719	256.336	1	263.576	307.41	1
1	Yellow	1982	37.989	262.963	1	38.653	255.762	1	263.257	307.502	1
1	Yellow	1983	38.408	262.929	1	39.362	257.138	1	263.037	307.413	1
1	Yellow	1984	38.412	262.152	1	38.375	255.193	1	261.815	307.644	1
1	Yellow	1985	40.013	261.912	1	38.977	254.791	1	260.017	308.345	1
1	Yellow	1986	40.101	261.182	1	41.759	254.701	1	258.298	307.257	1
1	Yellow	1987	40.866	261.763	1	43.692	254.312	1	255.926	306.832	1
1	Yellow	1988	42.199	262.161	1	44.703	255.179	1	252.458	306.547	1
1	Yellow	1989	41.069	261.696	1	42.296	254.93	1	251.242	306.812	1
1	Yellow	1990	40.722	261.317	1	41.632	254.323	1	250.136	305.41	1
1	Yellow	1991	41.336	260.601	1	41.774	253.84	1	249.458	305.932	1
1	Yellow	1992	43.281	260.158	1	41.892	253.112	1	247.338	305.116	1
1	Yellow	1993	44.715	260.353	1	44.282	252.448	1	247.053	304.791	1
1	Yellow	1994	43.697	260.699	1	45.073	251.024	1	245.728	304.652	1
1	Yellow	1995	43.403	260.23	1	45.379	249.978	1	243.528	305.455	1
1	Yellow	1996	45.183	252.443	0.999000013	45.208	249.339	1	242.21	305.729	1
1	Yellow	1997	43.881	252.243	1	45.982	246.577	1	240.784	305.959	1
1	Yellow	1998	45.444	253.171	1	49.178	246.625	1	239.179	306.333	1
[truncated: 788,352 more rows]
