# Supplementary material for: Bumblebee social learning outcomes correlate with their flower-facing behaviour
Source: Anim Cogn. 2024 Nov 26;27(1):80. doi: 10.1007/s10071-024-01918-x (PMC11599322; doi:10.1007/s10071-024-01918-x)
Supplement: Supplementary file 3 — Supplementary Material 3 [file 10071_2024_1918_MOESM3_ESM.csv]

bee_ID	colony	group	numchoices	percentage	facing_occupied_rewarding	facing_unoccupied_rewarding	facing_unoccupied_non-rewarding	facing_occupied_non-rewarding	prior_action_occupied_rewarding	prior_action_non-rewarding
1	4	Yellow	3	0.333333333	8.82	11.09	12.65	0.55	85	204
2	4	Yellow	12	0.333333333	15.2	15.97	23.11	0.43	103	212
3	4	Yellow	30	0.166666667	9.67	15.09	37.66	0.29	170	372
4	4	Yellow	14	0.428571429	22.97	14.66	35.37	1.2	110	276
5	4	Yellow	24	0.541666667	9.34	14.97	25.03	0	119	289
6	4	Yellow	3	0.333333333	5.99	6.16	4.81	0.29	140	326
7	4	Yellow	11	0.363636364	15.46	8.59	8.98	1.36	127	320
8	4	Yellow	9	0.333333333	10.18	10.75	14.63	0.19	154	334
9	4	Yellow	6	0.333333333	9.65	11.74	17.91	0.05	82	183
10	4	Yellow	6	0.5	11.51	10.3	17.27	0	161	364
11	4	Yellow	20	0.2	9.21	11.33	14.15	0	171	378
12	5	Yellow	8	0.125	5.94	5.33	7.82	0.2	8	28
13	5	Yellow	3	0.333333333	0.95	14.67	9.75	0.01	35	41
14	5	Yellow	17	0.058823529	11.4	9.76	18.37	1.72	61	51
15	5	Yellow	30	0.166666667	12.28	11.41	32.48	3.05	2	22
16	5	Yellow	21	0.523809524	14.39	10.46	14.24	1.24	64	72
17	5	Yellow	22	0.136363636	12.46	10.85	13.12	0.61	72	140
18	5	Yellow	37	0.432432432	16.07	17.76	20.76	2.3	70	122
19	5	Yellow	28	0.178571429	12.58	9.92	24.44	2.16	67	76
20	5	Yellow	20	0.45	15.98	18.81	19.03	1.22	76	159
21	4	Control	2	0.5	0	0	0	0	0	0
22	4	Control	21	0.333333333	0	0	0	0	0	0
23	4	Control	3	0	0	0	0	0	0	0
24	4	Control	4	0.25	0	0	0	0	0	0
25	4	Control	7	0.142857143	0	0	0	0	0	0
26	4	Control	9	0	0	0	0	0	0	0
27	4	Control	4	0.25	0	0	0	0	0	0
28	4	Control	9	0.444444444	0	0	0	0	0	0
29	4	Control	6	0.333333333	0	0	0	0	0	0
30	4	Control	16	0.3125	0	0	0	0	0	0
31	5	Control	9	0	0	0	0	0	0	0
32	5	Control	9	0.333333333	0	0	0	0	0	0
33	5	Control	21	0.047619048	0	0	0	0	0	0
34	5	Control	23	0.086956522	0	0	0	0	0	0
35	5	Control	21	0.238095238	0	0	0	0	0	0
36	5	Control	7	0	0	0	0	0	0	0
37	5	Control	20	0.35	0	0	0	0	0	0
38	5	Control	35	0	0	0	0	0	0	0
39	5	Control	16	0	0	0	0	0	0	0
40	5	Control	15	0.266666667	0	0	0	0	0	0
41	5	Control	7	0.285714	0	0	0	0	0	0
42	5	Control	12	0.25	0	0	0	0	0	0
43	5	Blue	23	0.130434783	7.43	11.18	10.37	0.25	51	9
44	5	Blue	35	0.028571429	12.95	13.68	21.99	1.08	61	16
45	5	Blue	26	0.192307692	6.67	10.4	21.77	0.75	72	22
46	5	Blue	29	0	20.96	20.42	23.44	1.12	90	45
47	5	Blue	17	0.058823529	6.51	9.26	16.17	1.25	90	83
48	5	Blue	22	0.090909091	6.37	11.98	13.25	0.38	91	95
49	5	Blue	9	0	5.12	6.06	6.11	0.49	94	99
50	5	Blue	11	0.090909091	9.25	8.9	21.15	0.48	102	118
51	5	Blue	21	0.095238095	17.05	21.98	26.86	0.41	32	6
52	5	Blue	14	0.214285714	6.51	12.88	24.15	2.64	104	131
53	5	Blue	11	0	4.84	7.87	8.85	0	135	140
54	5	Blue	12	0.083333333	11.25	15.16	21.77	0.27	142	235
55	5	Blue	12	0	11.33	14.83	21.48	0.74	137	176
56	5	Blue	22	0.272727273	4.05	3.92	13.73	0.99	154	241
57	5	Blue	3	0.333333333	4.84	7.53	10.4	0.06	154	266
58	5	Blue	13	0	9.57	11.19	14.95	0	184	278
59	5	Blue	27	0	5.49	6.62	9.66	0.9	184	296
60	5	Blue	23	0.086956522	5.57	7.09	9.5	0.55	137	190
61	5	Blue	2	0	9.66	10.17	8.93	0.19	200	339
62	5	Blue	13	0	5.14	9.99	15.58	1.81	184	329
63	5	Blue	27	0	7.53	8.72	17.03	0.45	128	138
64	5	Blue	12	0.083333	6.56	8.74	12.26	0.69	212	360
